# Supplementary material for: From Toxicity to Selectivity: Coculture of the Fluorescent Tumor and Non-Tumor Lung Cells and High-Throughput Screening of Anticancer Compounds
Source: Front Pharmacol. 2021 Oct 11;12:713103. doi: 10.3389/fphar.2021.713103 (PMC8542663; doi:10.3389/fphar.2021.713103)
Supplement: Supplementary file 1 [file DataSheet1.zip › Table 2.XLSX]

## Sheet: Library
SupplementaryTable 2. ID - The list of compounds tested in single-replicate FCCT screening. ID (interbioscreen) - ID, provided by the supplier. "2" compounds with selective cytotoxicity in two or more consecutive dilutions. "ns" are other compounds. "ns(1)" - subgroup of "ns", several examples of compounds with selective cytotoxicity in only one dilution. MTT - CC50 was obtained with Mossmann ass…
ID	ID (interbioscreen)	Concentrations tested	FCCT screening	FCCT retest	CC50 MTT MCF7	CC50 MTT A549	CC50 MTT VA13	CC50 MTT HEK	MTT selectivity A549 vs VA13
Cisplatin					7.1±3.1	4.1±1.2	2.1±0.9	4.0±2.1
Bexaroten			3	3	0.04+-0.012	0.002+-0.001	0.006+-0.002		+
67F06	STOCK7S-20543	2.1; 10.6; 42.5 mg/l	2	0	10.1±4.9	9.3±4.6	9.1±4.7	10.4±6.3	-
66E06	STOCK1N-72929	2.1; 10.6; 42.5 mg/l	2	0		0.9±0.2	1.3±0.4	0.7±0.1	-
65A11	STOCK1N-58000	0.02; 0.11; 0.42; 2.1; 10.6; 42.5 mg/l	2	0	25.1±5.3	1.5±0.2	6.5±0.9	2.7±0.3	+
59C07	STOCK1N-83897	0.02; 0.11; 0.42; 2.1; 10.6; 42.5 mg/l	2	2	18.6±2.4	14.2±1.3	27.4±4.3	13.3±5	+
54F03	STOCK1N-51766	0.02; 0.11; 0.42; 2.1; 10.6; 42.5 mg/l	2	1	16.4±2.9	15.9±3.3	25.4±1.1	19±1.2	-
62E04	STOCK1N-38783	0.02; 0.11; 0.42; 2.1; 10.6; 42.5 mg/l	2	1	25.4±3.2	16.5±5.4	37.3±15.1	20.1±2.2	+
53G12	STOCK1N-45065	0.02; 0.11; 0.42; 2.1; 10.6; 42.5 mg/l	2	1	7.3±0.8	2.2±0.2	7.6±0.6	0.9±0	+
64F10	STOCK1N-56315	0.02; 0.11; 0.42; 2.1; 10.6; 42.5 mg/l	2	0	3.7±0.8	2.3±0.4	0.7±0.2	1.7±0.4	-
63H08	STOCK1N-45312	0.02; 0.11; 0.42; 2.1; 10.6; 42.5 mg/l	2	0	30.2±2.3	20±1.4	23.1±2.7	19.8±1.4	-
66D12	STOCK1N-72779	2.1; 10.6; 42.5 mg/l	2	1	4.1±0.6	3.3±0.3	3.4±0.8	2.3±0.4	-
67F07	STOCK1N-76772	2.1; 10.6; 42.5 mg/l	2	1	39.55±3	17.3±2.1	31.4±2.6	17.8-2.3	-
69B04	STOCK1N-83138	2.1; 10.6; 42.5 mg/l	2	nt		3.7±1	2.5±1.6	0.5±0.1	-
51H08	STOCK3S-49568	0.02; 0.11; 0.42; 2.1; 10.6; 42.5 mg/l	2	0		4.1±0.6	2.6±0.3	2.5±0.3	-
53F06	STOCK1N-38967	0.02; 0.11; 0.42; 2.1; 10.6; 42.5 mg/l	2	1	5.1±1	4.3±0.5	5.6±0.4	2.7±0.1	-
59D10	STOCK7S-46794	0.02; 0.11; 0.42; 2.1; 10.6; 42.5 mg/l	2	0	12.1±1.7	4.3±0.5	7.9±0.9	3.7±0.2	-
51D12	STOCK2S-69409	0.02; 0.11; 0.42; 2.1; 10.6; 42.5 mg/l	2	0	8.41±1.04	3.42±0.33	11.91±7.01		+
70B06	STOCK7S-53618	0.02; 0.11; 0.42; 2.1; 10.6; 42.5 mg/l	2	0	8.1±0.9	4.6±0.7	6.8±0.5	4.6±1.5	-
56C09	STOCK6S-24057	0.02; 0.11; 0.42; 2.1; 10.6; 42.5 mg/l	2	1	4.4±0.3	5.2±0.2	7.1±0.5	5.4±0.4	-
63B08	STOCK1N-44418	0.02; 0.11; 0.42; 2.1; 10.6; 42.5 mg/l	2	0	>42.5	56.7±9.3	46.2±4.4	~41.7	-
56E10	STOCK1N-70308	0.02; 0.11; 0.42; 2.1; 10.6; 42.5 mg/l	2	2	4.3±0.6	6.2±0.7	8±0.4	5.3±0.5	-
68D05	STOCK1N-78487	2.1; 10.6; 42.5 mg/l	2	1	10.2±5.3	6.3±0.8	8.3±1.5	6.9±1.2	-
49D06	STOCK1N-91507	0.02; 0.11; 0.42; 2.1; 10.6; 42.5 mg/l	2	0	4.8±0.8	6±1.6	8.7±0.6	4.9±0.4	-
67D07	STOCK1N-76381	2.1; 10.6; 42.5 mg/l	2	2	9.1±1.1	7.2±1.1	12±0.9		-
56E07	STOCK1N-70882	0.02; 0.11; 0.42; 2.1; 10.6; 42.5 mg/l	2	0	5.6±0.5	7.8±0.8	11.3±0.8	4.5±0.4	-
65D08	STOCK1N-65841	0.02; 0.11; 0.42; 2.1; 10.6; 42.5 mg/l	2	2	11.7±1.9	7.8±1	41±11	4.7±0.5	+
66B10	STOCK1N-89814	2.1; 10.6; 42.5 mg/l	2	2	10.8±2.9	8.2±1.2	8±1.3	8.3±2	-
71B10	STOCK7S-69193	0.02; 0.11; 0.42; 2.1; 10.6; 42.5 mg/l	2	2	13.7±1.6	19.4±3.8	45.4±7.8	40.7±21	+
68H07	STOCK1N-80320	2.1; 10.6; 42.5 mg/l	2	1	0.3±0.1	0.8±0.4	2.9±1.8	0.2±0.1	+
63B09	STOCK4S-35942	0.02; 0.11; 0.42; 2.1; 10.6; 42.5 mg/l	2	0					nt
77F02	STOCK1N-79453	0.11; 0.42; 2.1; 10.6; 42.5 mg/l	ns (1)	0	2.1±0.4	0.8±0.1	1.6±0.4	0.7±0.1	+
76G07	STOCK7S-16941	0.11; 0.42; 2.1; 10.6; 42.5 mg/l	ns (1)	1	12.1±5.9	11.7±6	10.9±3.1	47.8±38.7	-
76F12	STOCK1N-87863	0.11; 0.42; 2.1; 10.6; 42.5 mg/l	ns (1)	0	5±1.5	2.6±0.7	3.9±1.3	3.4±0.9	-
77H09	STOCK7S-43403	0.11; 0.42; 2.1; 10.6; 42.5 mg/l	ns (1)	0	2.5±0.3	3.2±0.9	3.8±1.1	1.8±0.5	-
76F07	STOCK1N-76053	0.11; 0.42; 2.1; 10.6; 42.5 mg/l	ns (1)	0	4.5±2.3	4.5±0.4	4.2±1.7	4.8±1	-
69A02	STOCK1N-80424	2.1; 10.6; 42.5 mg/l	ns (1)	1	4.9±2.2	4.9±1	4.4±1.8	3.8±0.5	-
64E06	STOCK1N-38617	0.02; 0.11; 0.42; 2.1; 10.6; 42.5 mg/l	ns (1)	0	>50	42.7±4.3	>50	18±2.7	nt
65G11	STOCK6S-24101	0.02; 0.11; 0.42; 2.1; 10.6; 42.5 mg/l	ns (1)	0	>50	49.6±7.4	>50	~41	nt
62D08	STOCK3S-45574	0.02; 0.11; 0.42; 2.1; 10.6; 42.5 mg/l	ns (1)	0					nt
78A01	STOCK1N-80788	10.6; 42.5 mg/l	ns
79A01	STOCK1N-84350	10.6; 42.5 mg/l	ns
80A01	STOCK7S-57127	10.6; 42.5 mg/l	ns
49A01	STOCK1N-86947	0.02; 0.11; 0.42; 2.1; 10.6; 42.5 mg/l	ns
51A01	STOCK1N-58538	0.02; 0.11; 0.42; 2.1; 10.6; 42.5 mg/l	ns
52A01	STOCK3S-36770	0.02; 0.11; 0.42; 2.1; 10.6; 42.5 mg/l	ns
53A01	STOCK1N-36030	0.02; 0.11; 0.42; 2.1; 10.6; 42.5 mg/l	ns
54A01	STOCK1N-46823	0.02; 0.11; 0.42; 2.1; 10.6; 42.5 mg/l	ns
55A01	STOCK5S-43496	0.02; 0.11; 0.42; 2.1; 10.6; 42.5 mg/l	ns
56A01	STOCK5S-95392	0.02; 0.11; 0.42; 2.1; 10.6; 42.5 mg/l	ns
57A01	STOCK6S-69213	0.02; 0.11; 0.42; 2.1; 10.6; 42.5 mg/l	ns
58A01	STOCK7S-18066	0.02; 0.11; 0.42; 2.1; 10.6; 42.5 mg/l	ns
59A01	STOCK1N-81239	0.02; 0.11; 0.42; 2.1; 10.6; 42.5 mg/l	ns
60A01	STOCK1N-86948	0.02; 0.11; 0.42; 2.1; 10.6; 42.5 mg/l	ns
62A01	STOCK1N-34066	0.02; 0.11; 0.42; 2.1; 10.6; 42.5 mg/l	ns
63A01	STOCK1N-42422	0.02; 0.11; 0.42; 2.1; 10.6; 42.5 mg/l	ns
64A01	STOCK1N-45794	0.02; 0.11; 0.42; 2.1; 10.6; 42.5 mg/l	ns
65A01	STOCK1N-61686	0.02; 0.11; 0.42; 2.1; 10.6; 42.5 mg/l	ns
70A01	STOCK1N-90922	0.02; 0.11; 0.42; 2.1; 10.6; 42.5 mg/l	ns
66A01	STOCK6S-28326	2.1; 10.6; 42.5 mg/l	ns
67A01	STOCK1N-74580	2.1; 10.6; 42.5 mg/l	ns
68A01	STOCK1N-78232	2.1; 10.6; 42.5 mg/l	ns
69A01	STOCK1N-81871	2.1; 10.6; 42.5 mg/l	ns
51H06	STOCK7S-66988	0.02; 0.11; 0.42; 2.1; 10.6; 42.5 mg/l	ns
49A02	STOCK1N-87459	2.1; 10.6; 42.5 mg/l	ns
49A03	STOCK1N-87629	2.1; 10.6; 42.5 mg/l	ns
49A04	STOCK1N-86587	2.1; 10.6; 42.5 mg/l	ns
49A05	STOCK1N-87166	0.02; 0.11; 0.42; 2.1; 10.6; 42.5 mg/l	ns
49A06	STOCK1N-87533	0.02; 0.11; 0.42; 2.1; 10.6; 42.5 mg/l	ns
49A07	STOCK7S-52668	0.02; 0.11; 0.42; 2.1; 10.6; 42.5 mg/l	ns
49A08	STOCK1N-86986	0.02; 0.11; 0.42; 2.1; 10.6; 42.5 mg/l	ns
49A09	STOCK1N-86479	0.02; 0.11; 0.42; 2.1; 10.6; 42.5 mg/l	ns
49A10	STOCK7S-51903	0.02; 0.11; 0.42; 2.1; 10.6; 42.5 mg/l	ns
49A11	STOCK1N-87529	0.02; 0.11; 0.42; 2.1; 10.6; 42.5 mg/l	ns
49A12	STOCK1N-86923	0.02; 0.11; 0.42; 2.1; 10.6; 42.5 mg/l	ns
49B01	STOCK1N-86943	0.02; 0.11; 0.42; 2.1; 10.6; 42.5 mg/l	ns
49B02	STOCK1N-86991	0.02; 0.11; 0.42; 2.1; 10.6; 42.5 mg/l	ns
49B03	STOCK1N-87251	0.02; 0.11; 0.42; 2.1; 10.6; 42.5 mg/l	ns
49B04	STOCK1N-87336	0.02; 0.11; 0.42; 2.1; 10.6; 42.5 mg/l	ns
49B05	STOCK1N-87087	0.02; 0.11; 0.42; 2.1; 10.6; 42.5 mg/l	ns
49B06	STOCK1N-87385	0.02; 0.11; 0.42; 2.1; 10.6; 42.5 mg/l	ns
49B07	STOCK1N-87442	0.02; 0.11; 0.42; 2.1; 10.6; 42.5 mg/l	ns
49B08	STOCK1N-87554	0.02; 0.11; 0.42; 2.1; 10.6; 42.5 mg/l	ns
49B09	STOCK1N-86528	0.02; 0.11; 0.42; 2.1; 10.6; 42.5 mg/l	ns
49B10	STOCK1N-87425	0.02; 0.11; 0.42; 2.1; 10.6; 42.5 mg/l	ns
49B11	STOCK1N-87285	0.02; 0.11; 0.42; 2.1; 10.6; 42.5 mg/l	ns
49B12	STOCK1N-87542	0.02; 0.11; 0.42; 2.1; 10.6; 42.5 mg/l	ns
49C01	STOCK1N-86834	0.02; 0.11; 0.42; 2.1; 10.6; 42.5 mg/l	ns
49C02	STOCK1N-86550	0.02; 0.11; 0.42; 2.1; 10.6; 42.5 mg/l	ns
49C03	STOCK1N-87575	0.02; 0.11; 0.42; 2.1; 10.6; 42.5 mg/l	ns
49C04	STOCK1N-86660	0.02; 0.11; 0.42; 2.1; 10.6; 42.5 mg/l	ns
49C05	STOCK1N-87384	0.02; 0.11; 0.42; 2.1; 10.6; 42.5 mg/l	ns
49C06	STOCK1N-87378	0.02; 0.11; 0.42; 2.1; 10.6; 42.5 mg/l	ns
49C07	STOCK1N-87612	0.02; 0.11; 0.42; 2.1; 10.6; 42.5 mg/l	ns
49C08	STOCK1N-86883	0.02; 0.11; 0.42; 2.1; 10.6; 42.5 mg/l	ns
49C09	STOCK1N-86924	0.02; 0.11; 0.42; 2.1; 10.6; 42.5 mg/l	ns
49C10	STOCK1N-86893	0.02; 0.11; 0.42; 2.1; 10.6; 42.5 mg/l	ns
49C11	STOCK1N-87130	0.02; 0.11; 0.42; 2.1; 10.6; 42.5 mg/l	ns
49C12	STOCK1N-87436	0.02; 0.11; 0.42; 2.1; 10.6; 42.5 mg/l	ns
49D01	STOCK1N-86982	0.02; 0.11; 0.42; 2.1; 10.6; 42.5 mg/l	ns
49D02	STOCK1N-86950	0.02; 0.11; 0.42; 2.1; 10.6; 42.5 mg/l	ns
49D03	STOCK1N-87513	0.02; 0.11; 0.42; 2.1; 10.6; 42.5 mg/l	ns
49D04	STOCK1N-87413	0.02; 0.11; 0.42; 2.1; 10.6; 42.5 mg/l	ns
49D05	STOCK1N-88919	0.02; 0.11; 0.42; 2.1; 10.6; 42.5 mg/l	ns
49D07	STOCK1N-88113	0.02; 0.11; 0.42; 2.1; 10.6; 42.5 mg/l	ns
49D08	STOCK1N-89201	0.02; 0.11; 0.42; 2.1; 10.6; 42.5 mg/l	ns
49D09	STOCK1N-91368	0.02; 0.11; 0.42; 2.1; 10.6; 42.5 mg/l	ns
49D10	STOCK1N-87920	0.02; 0.11; 0.42; 2.1; 10.6; 42.5 mg/l	ns
49D11	STOCK1N-88496	0.02; 0.11; 0.42; 2.1; 10.6; 42.5 mg/l	ns
49D12	STOCK1N-88883	0.02; 0.11; 0.42; 2.1; 10.6; 42.5 mg/l	ns
49E01	STOCK1N-88637	0.02; 0.11; 0.42; 2.1; 10.6; 42.5 mg/l	ns
49E02	STOCK1N-88961	0.02; 0.11; 0.42; 2.1; 10.6; 42.5 mg/l	ns
49E03	STOCK1N-91430	0.02; 0.11; 0.42; 2.1; 10.6; 42.5 mg/l	ns
49E04	STOCK1N-89067	0.02; 0.11; 0.42; 2.1; 10.6; 42.5 mg/l	ns
49E05	STOCK1N-89718	0.02; 0.11; 0.42; 2.1; 10.6; 42.5 mg/l	ns
49E06	STOCK1N-89549	0.02; 0.11; 0.42; 2.1; 10.6; 42.5 mg/l	ns
49E07	STOCK1N-88007	0.02; 0.11; 0.42; 2.1; 10.6; 42.5 mg/l	ns
49E08	STOCK1N-91650	0.02; 0.11; 0.42; 2.1; 10.6; 42.5 mg/l	ns
49E09	STOCK1N-91448	0.02; 0.11; 0.42; 2.1; 10.6; 42.5 mg/l	ns
49E10	STOCK1N-90462	0.02; 0.11; 0.42; 2.1; 10.6; 42.5 mg/l	ns
49E11	STOCK1N-87950	0.02; 0.11; 0.42; 2.1; 10.6; 42.5 mg/l	ns
49E12	STOCK1N-90736	0.02; 0.11; 0.42; 2.1; 10.6; 42.5 mg/l	ns
49F01	STOCK7S-55416	0.02; 0.11; 0.42; 2.1; 10.6; 42.5 mg/l	ns
49F02	STOCK1N-89378	0.02; 0.11; 0.42; 2.1; 10.6; 42.5 mg/l	ns
49F03	STOCK1N-91510	0.02; 0.11; 0.42; 2.1; 10.6; 42.5 mg/l	ns
49F04	STOCK1N-91444	0.02; 0.11; 0.42; 2.1; 10.6; 42.5 mg/l	ns
49F05	STOCK1N-90709	0.02; 0.11; 0.42; 2.1; 10.6; 42.5 mg/l	ns
49F06	STOCK1N-91192	0.02; 0.11; 0.42; 2.1; 10.6; 42.5 mg/l	ns
49F07	STOCK1N-90939	0.02; 0.11; 0.42; 2.1; 10.6; 42.5 mg/l	ns
49F08	STOCK7S-53700	0.02; 0.11; 0.42; 2.1; 10.6; 42.5 mg/l	ns
49F09	STOCK1N-89157	0.02; 0.11; 0.42; 2.1; 10.6; 42.5 mg/l	ns
49F10	STOCK1N-90018	0.02; 0.11; 0.42; 2.1; 10.6; 42.5 mg/l	ns
49F11	STOCK1N-88830	0.02; 0.11; 0.42; 2.1; 10.6; 42.5 mg/l	ns
49F12	STOCK1N-91315	0.02; 0.11; 0.42; 2.1; 10.6; 42.5 mg/l	ns
49G01	STOCK1N-91660	0.02; 0.11; 0.42; 2.1; 10.6; 42.5 mg/l	ns
49G02	STOCK1N-88897	0.02; 0.11; 0.42; 2.1; 10.6; 42.5 mg/l	ns
49G03	STOCK1N-91385	0.02; 0.11; 0.42; 2.1; 10.6; 42.5 mg/l	ns
49G04	STOCK1N-90413	0.02; 0.11; 0.42; 2.1; 10.6; 42.5 mg/l	ns
49G05	STOCK1N-91600	0.02; 0.11; 0.42; 2.1; 10.6; 42.5 mg/l	ns
49G06	STOCK1N-91183	0.02; 0.11; 0.42; 2.1; 10.6; 42.5 mg/l	ns
49G07	STOCK1N-91499	0.02; 0.11; 0.42; 2.1; 10.6; 42.5 mg/l	ns
49G08	STOCK7S-54900	0.02; 0.11; 0.42; 2.1; 10.6; 42.5 mg/l	ns
49G09	STOCK1N-89784	0.02; 0.11; 0.42; 2.1; 10.6; 42.5 mg/l	ns
49G10	STOCK1N-90421	0.02; 0.11; 0.42; 2.1; 10.6; 42.5 mg/l	ns
49G11	STOCK7S-54106	0.02; 0.11; 0.42; 2.1; 10.6; 42.5 mg/l	ns
49G12	STOCK1N-88926	0.02; 0.11; 0.42; 2.1; 10.6; 42.5 mg/l	ns
49H01	STOCK1N-89314	0.02; 0.11; 0.42; 2.1; 10.6; 42.5 mg/l	ns
49H02	STOCK1N-89169	0.02; 0.11; 0.42; 2.1; 10.6; 42.5 mg/l	ns
49H03	STOCK1N-90170	0.02; 0.11; 0.42; 2.1; 10.6; 42.5 mg/l	ns
49H04	STOCK1N-88549	0.02; 0.11; 0.42; 2.1; 10.6; 42.5 mg/l	ns
49H05	STOCK1N-92674	0.02; 0.11; 0.42; 2.1; 10.6; 42.5 mg/l	ns
49H06	STOCK1N-92058	0.02; 0.11; 0.42; 2.1; 10.6; 42.5 mg/l	ns
49H07	STOCK1N-92994	0.02; 0.11; 0.42; 2.1; 10.6; 42.5 mg/l	ns
49H08	STOCK1N-91927	0.02; 0.11; 0.42; 2.1; 10.6; 42.5 mg/l	ns
49H09	STOCK1N-92928	0.02; 0.11; 0.42; 2.1; 10.6; 42.5 mg/l	ns
49H10	STOCK1N-92186	0.02; 0.11; 0.42; 2.1; 10.6; 42.5 mg/l	ns
49H11	STOCK1N-92825	0.02; 0.11; 0.42; 2.1; 10.6; 42.5 mg/l	ns
49H12	STOCK1N-91878	0.02; 0.11; 0.42; 2.1; 10.6; 42.5 mg/l	ns
51A02	STOCK4S-57095	0.02; 0.11; 0.42; 2.1; 10.6; 42.5 mg/l	ns
51A03	STOCK1N-56504	0.02; 0.11; 0.42; 2.1; 10.6; 42.5 mg/l	ns
51A04	STOCK1N-57600	0.02; 0.11; 0.42; 2.1; 10.6; 42.5 mg/l	ns
51A05	STOCK1N-54825	0.02; 0.11; 0.42; 2.1; 10.6; 42.5 mg/l	ns
51A06	STOCK1N-55347	0.02; 0.11; 0.42; 2.1; 10.6; 42.5 mg/l	ns
51A07	STOCK1N-56616	0.02; 0.11; 0.42; 2.1; 10.6; 42.5 mg/l	ns
51A08	STOCK1N-58184	0.02; 0.11; 0.42; 2.1; 10.6; 42.5 mg/l	ns
51A09	STOCK1N-45996	0.02; 0.11; 0.42; 2.1; 10.6; 42.5 mg/l	ns
51A10	STOCK1N-45585	0.02; 0.11; 0.42; 2.1; 10.6; 42.5 mg/l	ns
51A11	STOCK2S-16009	0.02; 0.11; 0.42; 2.1; 10.6; 42.5 mg/l	ns
51A12	STOCK2S-80619	0.02; 0.11; 0.42; 2.1; 10.6; 42.5 mg/l	ns
51B01	STOCK5S-51155	0.02; 0.11; 0.42; 2.1; 10.6; 42.5 mg/l	ns
51B02	STOCK3S-00661	0.02; 0.11; 0.42; 2.1; 10.6; 42.5 mg/l	ns
51B03	STOCK2S-86300	0.02; 0.11; 0.42; 2.1; 10.6; 42.5 mg/l	ns
51B04	STOCK1S-81169	0.02; 0.11; 0.42; 2.1; 10.6; 42.5 mg/l	ns
51B05	STOCK7S-66931	0.02; 0.11; 0.42; 2.1; 10.6; 42.5 mg/l	ns
51B06	STOCK7S-58955	0.02; 0.11; 0.42; 2.1; 10.6; 42.5 mg/l	ns
51B07	STOCK1S-79464	0.02; 0.11; 0.42; 2.1; 10.6; 42.5 mg/l	ns
51B08	STOCK1S-81206	0.02; 0.11; 0.42; 2.1; 10.6; 42.5 mg/l	ns
51B09	STOCK2S-20377	0.02; 0.11; 0.42; 2.1; 10.6; 42.5 mg/l	ns
51B10	STOCK1S-66151	0.02; 0.11; 0.42; 2.1; 10.6; 42.5 mg/l	ns
51B11	STOCK1S-81798	0.02; 0.11; 0.42; 2.1; 10.6; 42.5 mg/l	ns
51B12	STOCK1S-80743	0.02; 0.11; 0.42; 2.1; 10.6; 42.5 mg/l	ns
51C01	STOCK2S-04987	0.02; 0.11; 0.42; 2.1; 10.6; 42.5 mg/l	ns
51C02	STOCK2S-95255	0.02; 0.11; 0.42; 2.1; 10.6; 42.5 mg/l	ns
51C03	STOCK7S-67128	0.02; 0.11; 0.42; 2.1; 10.6; 42.5 mg/l	ns
51C04	STOCK2S-49066	0.02; 0.11; 0.42; 2.1; 10.6; 42.5 mg/l	ns
51C05	STOCK2S-09007	0.02; 0.11; 0.42; 2.1; 10.6; 42.5 mg/l	ns
51C06	STOCK3S-21412	0.02; 0.11; 0.42; 2.1; 10.6; 42.5 mg/l	ns
51C07	STOCK1S-53757	0.02; 0.11; 0.42; 2.1; 10.6; 42.5 mg/l	ns
51C08	STOCK2S-51442	0.02; 0.11; 0.42; 2.1; 10.6; 42.5 mg/l	ns
51C09	STOCK2S-50886	0.02; 0.11; 0.42; 2.1; 10.6; 42.5 mg/l	ns
51C10	STOCK2S-91441	0.02; 0.11; 0.42; 2.1; 10.6; 42.5 mg/l	ns
51C11	STOCK7S-65570	0.02; 0.11; 0.42; 2.1; 10.6; 42.5 mg/l	ns
51C12	STOCK2S-95758	0.02; 0.11; 0.42; 2.1; 10.6; 42.5 mg/l	ns
51D01	STOCK2S-41748	0.02; 0.11; 0.42; 2.1; 10.6; 42.5 mg/l	ns
51D02	STOCK2S-36246	0.02; 0.11; 0.42; 2.1; 10.6; 42.5 mg/l	ns
51D03	STOCK1N-32143	0.02; 0.11; 0.42; 2.1; 10.6; 42.5 mg/l	ns
51D04	STOCK2S-75621	0.02; 0.11; 0.42; 2.1; 10.6; 42.5 mg/l	ns
51D05	STOCK2S-70683	0.02; 0.11; 0.42; 2.1; 10.6; 42.5 mg/l	ns
51D06	STOCK2S-54065	0.02; 0.11; 0.42; 2.1; 10.6; 42.5 mg/l	ns
51D07	STOCK1N-51237	0.02; 0.11; 0.42; 2.1; 10.6; 42.5 mg/l	ns
51D08	STOCK2S-22326	0.02; 0.11; 0.42; 2.1; 10.6; 42.5 mg/l	ns
51D09	STOCK2S-68784	0.02; 0.11; 0.42; 2.1; 10.6; 42.5 mg/l	ns
51D10	STOCK7S-67605	0.02; 0.11; 0.42; 2.1; 10.6; 42.5 mg/l	ns
51D11	STOCK2S-49855	0.02; 0.11; 0.42; 2.1; 10.6; 42.5 mg/l	ns
51E01	STOCK2S-14859	0.02; 0.11; 0.42; 2.1; 10.6; 42.5 mg/l	ns
51E02	STOCK3S-15521	0.02; 0.11; 0.42; 2.1; 10.6; 42.5 mg/l	ns
51E03	STOCK3S-00578	0.02; 0.11; 0.42; 2.1; 10.6; 42.5 mg/l	ns
51E04	STOCK3S-23362	0.02; 0.11; 0.42; 2.1; 10.6; 42.5 mg/l	ns
51E05	STOCK2S-82043	0.02; 0.11; 0.42; 2.1; 10.6; 42.5 mg/l	ns
51E06	STOCK1N-32007	0.02; 0.11; 0.42; 2.1; 10.6; 42.5 mg/l	ns
51E07	STOCK5S-29234	0.02; 0.11; 0.42; 2.1; 10.6; 42.5 mg/l	ns
51E08	STOCK3S-26656	0.02; 0.11; 0.42; 2.1; 10.6; 42.5 mg/l	ns
51E09	STOCK2S-85369	0.02; 0.11; 0.42; 2.1; 10.6; 42.5 mg/l	ns
51E10	STOCK2S-77043	0.02; 0.11; 0.42; 2.1; 10.6; 42.5 mg/l	ns
51E11	STOCK5S-57122	0.02; 0.11; 0.42; 2.1; 10.6; 42.5 mg/l	ns
51E12	STOCK1N-32534	0.02; 0.11; 0.42; 2.1; 10.6; 42.5 mg/l	ns
51F01	STOCK3S-12668	0.02; 0.11; 0.42; 2.1; 10.6; 42.5 mg/l	ns
51F02	STOCK3S-08943	0.02; 0.11; 0.42; 2.1; 10.6; 42.5 mg/l	ns
51F03	STOCK2S-90993	0.02; 0.11; 0.42; 2.1; 10.6; 42.5 mg/l	ns
51F04	STOCK1N-39795	0.02; 0.11; 0.42; 2.1; 10.6; 42.5 mg/l	ns
51F05	STOCK3S-26335	0.02; 0.11; 0.42; 2.1; 10.6; 42.5 mg/l	ns
51F06	STOCK7S-63246	0.02; 0.11; 0.42; 2.1; 10.6; 42.5 mg/l	ns
51F07	STOCK1N-31886	0.02; 0.11; 0.42; 2.1; 10.6; 42.5 mg/l	ns
51F08	STOCK1S-91293	0.02; 0.11; 0.42; 2.1; 10.6; 42.5 mg/l	ns
51F09	STOCK2S-98437	0.02; 0.11; 0.42; 2.1; 10.6; 42.5 mg/l	ns
51F10	STOCK3S-07082	0.02; 0.11; 0.42; 2.1; 10.6; 42.5 mg/l	ns
51F11	STOCK3S-00199	0.02; 0.11; 0.42; 2.1; 10.6; 42.5 mg/l	ns
51F12	STOCK3S-74140	0.02; 0.11; 0.42; 2.1; 10.6; 42.5 mg/l	ns
51G01	STOCK7S-69160	0.02; 0.11; 0.42; 2.1; 10.6; 42.5 mg/l	ns
51G02	STOCK2S-84508	0.02; 0.11; 0.42; 2.1; 10.6; 42.5 mg/l	ns
51G03	STOCK2S-94089	0.02; 0.11; 0.42; 2.1; 10.6; 42.5 mg/l	ns
51G04	STOCK2S-95351	0.02; 0.11; 0.42; 2.1; 10.6; 42.5 mg/l	ns
51G05	STOCK3S-16953	0.02; 0.11; 0.42; 2.1; 10.6; 42.5 mg/l	ns
51G06	STOCK2S-99317	0.02; 0.11; 0.42; 2.1; 10.6; 42.5 mg/l	ns
51G07	STOCK1N-33449	0.02; 0.11; 0.42; 2.1; 10.6; 42.5 mg/l	ns
51G08	STOCK1N-32892	0.02; 0.11; 0.42; 2.1; 10.6; 42.5 mg/l	ns
51G09	STOCK3S-05093	0.02; 0.11; 0.42; 2.1; 10.6; 42.5 mg/l	ns
51G10	STOCK2S-93241	0.02; 0.11; 0.42; 2.1; 10.6; 42.5 mg/l	ns
51G11	STOCK1N-33205	0.02; 0.11; 0.42; 2.1; 10.6; 42.5 mg/l	ns
51G12	STOCK3S-44816	0.02; 0.11; 0.42; 2.1; 10.6; 42.5 mg/l	ns
51H01	STOCK3S-02571	0.02; 0.11; 0.42; 2.1; 10.6; 42.5 mg/l	ns
51H02	STOCK3S-43016	0.02; 0.11; 0.42; 2.1; 10.6; 42.5 mg/l	ns
51H03	STOCK7S-62711	0.02; 0.11; 0.42; 2.1; 10.6; 42.5 mg/l	ns
51H04	STOCK7S-63225	0.02; 0.11; 0.42; 2.1; 10.6; 42.5 mg/l	ns
51H05	STOCK1N-33642	0.02; 0.11; 0.42; 2.1; 10.6; 42.5 mg/l	ns
51H07	STOCK1N-33102	0.02; 0.11; 0.42; 2.1; 10.6; 42.5 mg/l	ns
51H09	STOCK2S-97125	0.02; 0.11; 0.42; 2.1; 10.6; 42.5 mg/l	ns
51H10	STOCK1N-32787	0.02; 0.11; 0.42; 2.1; 10.6; 42.5 mg/l	ns
51H11	STOCK2S-38327	0.02; 0.11; 0.42; 2.1; 10.6; 42.5 mg/l	ns
51H12	STOCK3S-10559	0.02; 0.11; 0.42; 2.1; 10.6; 42.5 mg/l	ns
52A02	STOCK3S-37865	0.02; 0.11; 0.42; 2.1; 10.6; 42.5 mg/l	ns
52A03	STOCK1N-35321	0.02; 0.11; 0.42; 2.1; 10.6; 42.5 mg/l	ns
52A04	STOCK3S-64004	0.02; 0.11; 0.42; 2.1; 10.6; 42.5 mg/l	ns
52A05	STOCK3S-44236	0.02; 0.11; 0.42; 2.1; 10.6; 42.5 mg/l	ns
52A06	STOCK3S-33250	0.02; 0.11; 0.42; 2.1; 10.6; 42.5 mg/l	ns
52A07	STOCK3S-30387	0.02; 0.11; 0.42; 2.1; 10.6; 42.5 mg/l	ns
52A08	STOCK3S-43541	0.02; 0.11; 0.42; 2.1; 10.6; 42.5 mg/l	ns
52A09	STOCK3S-39850	0.02; 0.11; 0.42; 2.1; 10.6; 42.5 mg/l	ns
52A10	STOCK3S-42367	0.02; 0.11; 0.42; 2.1; 10.6; 42.5 mg/l	ns
52A11	STOCK3S-35915	0.02; 0.11; 0.42; 2.1; 10.6; 42.5 mg/l	ns
52A12	STOCK3S-54964	0.02; 0.11; 0.42; 2.1; 10.6; 42.5 mg/l	ns
52B01	STOCK1N-34739	0.02; 0.11; 0.42; 2.1; 10.6; 42.5 mg/l	ns
52B02	STOCK1N-34978	0.02; 0.11; 0.42; 2.1; 10.6; 42.5 mg/l	ns
52B03	STOCK1N-34750	0.02; 0.11; 0.42; 2.1; 10.6; 42.5 mg/l	ns
52B04	STOCK1N-35183	0.02; 0.11; 0.42; 2.1; 10.6; 42.5 mg/l	ns
52B05	STOCK1N-34083	0.02; 0.11; 0.42; 2.1; 10.6; 42.5 mg/l	ns
52B06	STOCK1N-33753	0.02; 0.11; 0.42; 2.1; 10.6; 42.5 mg/l	ns
52B07	STOCK1N-33936	0.02; 0.11; 0.42; 2.1; 10.6; 42.5 mg/l	ns
52B08	STOCK3S-52309	0.02; 0.11; 0.42; 2.1; 10.6; 42.5 mg/l	ns
52B09	STOCK3S-49693	0.02; 0.11; 0.42; 2.1; 10.6; 42.5 mg/l	ns
52B10	STOCK3S-52724	0.02; 0.11; 0.42; 2.1; 10.6; 42.5 mg/l	ns
52B11	STOCK5S-39992	0.02; 0.11; 0.42; 2.1; 10.6; 42.5 mg/l	ns
52B12	STOCK1N-34937	0.02; 0.11; 0.42; 2.1; 10.6; 42.5 mg/l	ns
52C01	STOCK3S-49705	0.02; 0.11; 0.42; 2.1; 10.6; 42.5 mg/l	ns
52C02	STOCK1N-36327	0.02; 0.11; 0.42; 2.1; 10.6; 42.5 mg/l	ns
52C03	STOCK3S-51362	0.02; 0.11; 0.42; 2.1; 10.6; 42.5 mg/l	ns
52C04	STOCK3S-45578	0.02; 0.11; 0.42; 2.1; 10.6; 42.5 mg/l	ns
52C05	STOCK3S-66272	0.02; 0.11; 0.42; 2.1; 10.6; 42.5 mg/l	ns
52C06	STOCK3S-64598	0.02; 0.11; 0.42; 2.1; 10.6; 42.5 mg/l	ns
52C07	STOCK1N-35248	0.02; 0.11; 0.42; 2.1; 10.6; 42.5 mg/l	ns
52C08	STOCK2S-65598	0.02; 0.11; 0.42; 2.1; 10.6; 42.5 mg/l	ns
52C09	STOCK3S-31597	0.02; 0.11; 0.42; 2.1; 10.6; 42.5 mg/l	ns
52C10	STOCK3S-30717	0.02; 0.11; 0.42; 2.1; 10.6; 42.5 mg/l	ns
52C11	STOCK3S-61987	0.02; 0.11; 0.42; 2.1; 10.6; 42.5 mg/l	ns
52C12	STOCK2S-72617	0.02; 0.11; 0.42; 2.1; 10.6; 42.5 mg/l	ns
52D01	STOCK2S-74911	0.02; 0.11; 0.42; 2.1; 10.6; 42.5 mg/l	ns
52D02	STOCK2S-70757	0.02; 0.11; 0.42; 2.1; 10.6; 42.5 mg/l	ns
52D03	STOCK3S-42088	0.02; 0.11; 0.42; 2.1; 10.6; 42.5 mg/l	ns
52D04	STOCK3S-38245	0.02; 0.11; 0.42; 2.1; 10.6; 42.5 mg/l	ns
52D05	STOCK3S-56394	0.02; 0.11; 0.42; 2.1; 10.6; 42.5 mg/l	ns
52D06	STOCK3S-56258	0.02; 0.11; 0.42; 2.1; 10.6; 42.5 mg/l	ns
52D07	STOCK3S-55392	0.02; 0.11; 0.42; 2.1; 10.6; 42.5 mg/l	ns
52D08	STOCK1N-34891	0.02; 0.11; 0.42; 2.1; 10.6; 42.5 mg/l	ns
52D09	STOCK1N-41333	0.02; 0.11; 0.42; 2.1; 10.6; 42.5 mg/l	ns
52D10	STOCK7S-66379	0.02; 0.11; 0.42; 2.1; 10.6; 42.5 mg/l	ns
52D11	STOCK3S-86750	0.02; 0.11; 0.42; 2.1; 10.6; 42.5 mg/l	ns
52D12	STOCK1N-35178	0.02; 0.11; 0.42; 2.1; 10.6; 42.5 mg/l	ns
52E01	STOCK3S-83918	0.02; 0.11; 0.42; 2.1; 10.6; 42.5 mg/l	ns
52E02	STOCK3S-78031	0.02; 0.11; 0.42; 2.1; 10.6; 42.5 mg/l	ns
52E03	STOCK1N-36078	0.02; 0.11; 0.42; 2.1; 10.6; 42.5 mg/l	ns
52E04	STOCK1N-35656	0.02; 0.11; 0.42; 2.1; 10.6; 42.5 mg/l	ns
52E05	STOCK1N-36034	0.02; 0.11; 0.42; 2.1; 10.6; 42.5 mg/l	ns
52E06	STOCK5S-37052	0.02; 0.11; 0.42; 2.1; 10.6; 42.5 mg/l	ns
52E07	STOCK1N-35603	0.02; 0.11; 0.42; 2.1; 10.6; 42.5 mg/l	ns
52E08	STOCK1N-36027	0.02; 0.11; 0.42; 2.1; 10.6; 42.5 mg/l	ns
52E09	STOCK1N-36014	0.02; 0.11; 0.42; 2.1; 10.6; 42.5 mg/l	ns
52E10	STOCK1N-36049	0.02; 0.11; 0.42; 2.1; 10.6; 42.5 mg/l	ns
52E11	STOCK1N-35923	0.02; 0.11; 0.42; 2.1; 10.6; 42.5 mg/l	ns
52E12	STOCK1N-36089	0.02; 0.11; 0.42; 2.1; 10.6; 42.5 mg/l	ns
52F01	STOCK1N-35835	0.02; 0.11; 0.42; 2.1; 10.6; 42.5 mg/l	ns
52F02	STOCK1N-35995	0.02; 0.11; 0.42; 2.1; 10.6; 42.5 mg/l	ns
52F03	STOCK1N-35728	0.02; 0.11; 0.42; 2.1; 10.6; 42.5 mg/l	ns
52F04	STOCK1N-35695	0.02; 0.11; 0.42; 2.1; 10.6; 42.5 mg/l	ns
52F05	STOCK1N-35867	0.02; 0.11; 0.42; 2.1; 10.6; 42.5 mg/l	ns
52F06	STOCK1N-35624	0.02; 0.11; 0.42; 2.1; 10.6; 42.5 mg/l	ns
52F08	STOCK1N-35705	0.02; 0.11; 0.42; 2.1; 10.6; 42.5 mg/l	ns
52F09	STOCK3S-57263	0.02; 0.11; 0.42; 2.1; 10.6; 42.5 mg/l	ns
52F10	STOCK3S-54477	0.02; 0.11; 0.42; 2.1; 10.6; 42.5 mg/l	ns
52F11	STOCK3S-57635	0.02; 0.11; 0.42; 2.1; 10.6; 42.5 mg/l	ns
52F12	STOCK3S-58110	0.02; 0.11; 0.42; 2.1; 10.6; 42.5 mg/l	ns
52G01	STOCK1N-35858	0.02; 0.11; 0.42; 2.1; 10.6; 42.5 mg/l	ns
52G02	STOCK1N-37946	0.02; 0.11; 0.42; 2.1; 10.6; 42.5 mg/l	ns
52G03	STOCK3S-91837	0.02; 0.11; 0.42; 2.1; 10.6; 42.5 mg/l	ns
52G04	STOCK1N-36356	0.02; 0.11; 0.42; 2.1; 10.6; 42.5 mg/l	ns
52G05	STOCK3S-36297	0.02; 0.11; 0.42; 2.1; 10.6; 42.5 mg/l	ns
52G06	STOCK1N-36238	0.02; 0.11; 0.42; 2.1; 10.6; 42.5 mg/l	ns
52G07	STOCK1N-36229	0.02; 0.11; 0.42; 2.1; 10.6; 42.5 mg/l	ns
52G08	STOCK1N-36140	0.02; 0.11; 0.42; 2.1; 10.6; 42.5 mg/l	ns
52G09	STOCK3S-91651	0.02; 0.11; 0.42; 2.1; 10.6; 42.5 mg/l	ns
52G10	STOCK3S-74751	0.02; 0.11; 0.42; 2.1; 10.6; 42.5 mg/l	ns
52G11	STOCK3S-50238	0.02; 0.11; 0.42; 2.1; 10.6; 42.5 mg/l	ns
52G12	STOCK1N-35837	0.02; 0.11; 0.42; 2.1; 10.6; 42.5 mg/l	ns
52H01	STOCK1N-35949	0.02; 0.11; 0.42; 2.1; 10.6; 42.5 mg/l	ns
52H02	STOCK3S-85843	0.02; 0.11; 0.42; 2.1; 10.6; 42.5 mg/l	ns
52H03	STOCK3S-85491	0.02; 0.11; 0.42; 2.1; 10.6; 42.5 mg/l	ns
52H04	STOCK2S-84813	0.02; 0.11; 0.42; 2.1; 10.6; 42.5 mg/l	ns
52H05	STOCK3S-04651	0.02; 0.11; 0.42; 2.1; 10.6; 42.5 mg/l	ns
52H06	STOCK3S-84091	0.02; 0.11; 0.42; 2.1; 10.6; 42.5 mg/l	ns
52H08	STOCK3S-61234	0.02; 0.11; 0.42; 2.1; 10.6; 42.5 mg/l	ns
52H09	STOCK3S-69071	0.02; 0.11; 0.42; 2.1; 10.6; 42.5 mg/l	ns
52H10	STOCK3S-64794	0.02; 0.11; 0.42; 2.1; 10.6; 42.5 mg/l	ns
52H11	STOCK3S-53946	0.02; 0.11; 0.42; 2.1; 10.6; 42.5 mg/l	ns
52H12	STOCK1N-36074	0.02; 0.11; 0.42; 2.1; 10.6; 42.5 mg/l	ns
53A02	STOCK1N-36100	0.02; 0.11; 0.42; 2.1; 10.6; 42.5 mg/l	ns
53A03	STOCK3S-80160	0.02; 0.11; 0.42; 2.1; 10.6; 42.5 mg/l	ns
53A04	STOCK3S-74813	0.02; 0.11; 0.42; 2.1; 10.6; 42.5 mg/l	ns
53A05	STOCK3S-89994	0.02; 0.11; 0.42; 2.1; 10.6; 42.5 mg/l	ns
53A06	STOCK1N-38668	0.02; 0.11; 0.42; 2.1; 10.6; 42.5 mg/l	ns
53A07	STOCK1N-37176	0.02; 0.11; 0.42; 2.1; 10.6; 42.5 mg/l	ns
53A08	STOCK4S-11641	0.02; 0.11; 0.42; 2.1; 10.6; 42.5 mg/l	ns
53A09	STOCK4S-23452	0.02; 0.11; 0.42; 2.1; 10.6; 42.5 mg/l	ns
53A10	STOCK1N-35883	0.02; 0.11; 0.42; 2.1; 10.6; 42.5 mg/l	ns
53A11	STOCK1N-35818	0.02; 0.11; 0.42; 2.1; 10.6; 42.5 mg/l	ns
53A12	STOCK3S-90225	0.02; 0.11; 0.42; 2.1; 10.6; 42.5 mg/l	ns
53B01	STOCK1N-41288	0.02; 0.11; 0.42; 2.1; 10.6; 42.5 mg/l	ns
53B02	STOCK1N-38321	0.02; 0.11; 0.42; 2.1; 10.6; 42.5 mg/l	ns
53B03	STOCK3S-83019	0.02; 0.11; 0.42; 2.1; 10.6; 42.5 mg/l	ns
53B04	STOCK3S-81459	0.02; 0.11; 0.42; 2.1; 10.6; 42.5 mg/l	ns
53B05	STOCK3S-86507	0.02; 0.11; 0.42; 2.1; 10.6; 42.5 mg/l	ns
53B06	STOCK1N-35922	0.02; 0.11; 0.42; 2.1; 10.6; 42.5 mg/l	ns
53B07	STOCK1N-35617	0.02; 0.11; 0.42; 2.1; 10.6; 42.5 mg/l	ns
53B08	STOCK1N-35740	0.02; 0.11; 0.42; 2.1; 10.6; 42.5 mg/l	ns
53B09	STOCK3S-75188	0.02; 0.11; 0.42; 2.1; 10.6; 42.5 mg/l	ns
53B10	STOCK4S-06889	0.02; 0.11; 0.42; 2.1; 10.6; 42.5 mg/l	ns
53B11	STOCK1N-37856	0.02; 0.11; 0.42; 2.1; 10.6; 42.5 mg/l	ns
53B12	STOCK1N-40139	0.02; 0.11; 0.42; 2.1; 10.6; 42.5 mg/l	ns
53C01	STOCK3S-98381	0.02; 0.11; 0.42; 2.1; 10.6; 42.5 mg/l	ns
53C02	STOCK4S-03796	0.02; 0.11; 0.42; 2.1; 10.6; 42.5 mg/l	ns
53C03	STOCK3S-65783	0.02; 0.11; 0.42; 2.1; 10.6; 42.5 mg/l	ns
53C04	STOCK1N-38576	0.02; 0.11; 0.42; 2.1; 10.6; 42.5 mg/l	ns
53C05	STOCK1N-39382	0.02; 0.11; 0.42; 2.1; 10.6; 42.5 mg/l	ns
53C06	STOCK4S-08645	0.02; 0.11; 0.42; 2.1; 10.6; 42.5 mg/l	ns
53C07	STOCK4S-28432	0.02; 0.11; 0.42; 2.1; 10.6; 42.5 mg/l	ns
53C08	STOCK4S-02567	0.02; 0.11; 0.42; 2.1; 10.6; 42.5 mg/l	ns
53C09	STOCK1N-43203	0.02; 0.11; 0.42; 2.1; 10.6; 42.5 mg/l	ns
53C10	STOCK1N-39387	0.02; 0.11; 0.42; 2.1; 10.6; 42.5 mg/l	ns
53C11	STOCK1N-35157	0.02; 0.11; 0.42; 2.1; 10.6; 42.5 mg/l	ns
53C12	STOCK1N-34454	0.02; 0.11; 0.42; 2.1; 10.6; 42.5 mg/l	ns
53D01	STOCK4S-12694	0.02; 0.11; 0.42; 2.1; 10.6; 42.5 mg/l	ns
53D02	STOCK1N-46309	0.02; 0.11; 0.42; 2.1; 10.6; 42.5 mg/l	ns
53D03	STOCK3S-98581	0.02; 0.11; 0.42; 2.1; 10.6; 42.5 mg/l	ns
53D04	STOCK1N-42640	0.02; 0.11; 0.42; 2.1; 10.6; 42.5 mg/l	ns
53D05	STOCK1N-40000	0.02; 0.11; 0.42; 2.1; 10.6; 42.5 mg/l	ns
53D06	STOCK1N-39068	0.02; 0.11; 0.42; 2.1; 10.6; 42.5 mg/l	ns
53D07	STOCK1N-40586	0.02; 0.11; 0.42; 2.1; 10.6; 42.5 mg/l	ns
53D08	STOCK4S-31387	0.02; 0.11; 0.42; 2.1; 10.6; 42.5 mg/l	ns
53D09	STOCK4S-43735	0.02; 0.11; 0.42; 2.1; 10.6; 42.5 mg/l	ns
53D10	STOCK4S-50390	0.02; 0.11; 0.42; 2.1; 10.6; 42.5 mg/l	ns
53D11	STOCK4S-21833	0.02; 0.11; 0.42; 2.1; 10.6; 42.5 mg/l	ns
53D12	STOCK4S-08667	0.02; 0.11; 0.42; 2.1; 10.6; 42.5 mg/l	ns
53E01	STOCK4S-18503	0.02; 0.11; 0.42; 2.1; 10.6; 42.5 mg/l	ns
53E02	STOCK1N-40342	0.02; 0.11; 0.42; 2.1; 10.6; 42.5 mg/l	ns
53E03	STOCK1N-39581	0.02; 0.11; 0.42; 2.1; 10.6; 42.5 mg/l	ns
53E04	STOCK1N-42444	0.02; 0.11; 0.42; 2.1; 10.6; 42.5 mg/l	ns
53E05	STOCK1N-44705	0.02; 0.11; 0.42; 2.1; 10.6; 42.5 mg/l	ns
53E06	STOCK1N-47312	0.02; 0.11; 0.42; 2.1; 10.6; 42.5 mg/l	ns
53E07	STOCK1N-46032	0.02; 0.11; 0.42; 2.1; 10.6; 42.5 mg/l	ns
53E08	STOCK1N-43060	0.02; 0.11; 0.42; 2.1; 10.6; 42.5 mg/l	ns
53E09	STOCK4S-19285	0.02; 0.11; 0.42; 2.1; 10.6; 42.5 mg/l	ns
53E10	STOCK1N-42558	0.02; 0.11; 0.42; 2.1; 10.6; 42.5 mg/l	ns
53E11	STOCK4S-60276	0.02; 0.11; 0.42; 2.1; 10.6; 42.5 mg/l	ns
53E12	STOCK3S-68220	0.02; 0.11; 0.42; 2.1; 10.6; 42.5 mg/l	ns
53F01	STOCK1N-39692	0.02; 0.11; 0.42; 2.1; 10.6; 42.5 mg/l	ns
53F02	STOCK1N-38738	0.02; 0.11; 0.42; 2.1; 10.6; 42.5 mg/l	ns
53F03	STOCK1N-41132	0.02; 0.11; 0.42; 2.1; 10.6; 42.5 mg/l	ns
53F04	STOCK1N-37125	0.02; 0.11; 0.42; 2.1; 10.6; 42.5 mg/l	ns
53F05	STOCK1N-37538	0.02; 0.11; 0.42; 2.1; 10.6; 42.5 mg/l	ns
53F07	STOCK1N-46050	0.02; 0.11; 0.42; 2.1; 10.6; 42.5 mg/l	ns
53F08	STOCK1N-45608	0.02; 0.11; 0.42; 2.1; 10.6; 42.5 mg/l	ns
53F09	STOCK1N-45288	0.02; 0.11; 0.42; 2.1; 10.6; 42.5 mg/l	ns
53F10	STOCK1N-46498	0.02; 0.11; 0.42; 2.1; 10.6; 42.5 mg/l	ns
53F11	STOCK1N-45054	0.02; 0.11; 0.42; 2.1; 10.6; 42.5 mg/l	ns
53F12	STOCK1N-37607	0.02; 0.11; 0.42; 2.1; 10.6; 42.5 mg/l	ns
53G01	STOCK4S-56512	0.02; 0.11; 0.42; 2.1; 10.6; 42.5 mg/l	ns
53G02	STOCK1N-40863	0.02; 0.11; 0.42; 2.1; 10.6; 42.5 mg/l	ns
53G03	STOCK1N-41230	0.02; 0.11; 0.42; 2.1; 10.6; 42.5 mg/l	ns
53G04	STOCK1N-44407	0.02; 0.11; 0.42; 2.1; 10.6; 42.5 mg/l	ns
53G05	STOCK4S-82095	0.02; 0.11; 0.42; 2.1; 10.6; 42.5 mg/l	ns
53G06	STOCK1N-49467	0.02; 0.11; 0.42; 2.1; 10.6; 42.5 mg/l	ns
53G07	STOCK4S-09777	0.02; 0.11; 0.42; 2.1; 10.6; 42.5 mg/l	ns
53G08	STOCK4S-06531	0.02; 0.11; 0.42; 2.1; 10.6; 42.5 mg/l	ns
53G09	STOCK1N-45737	0.02; 0.11; 0.42; 2.1; 10.6; 42.5 mg/l	ns
53G10	STOCK4S-32830	0.02; 0.11; 0.42; 2.1; 10.6; 42.5 mg/l	ns
53G11	STOCK3S-97382	0.02; 0.11; 0.42; 2.1; 10.6; 42.5 mg/l	ns
53H01	STOCK1N-40956	0.02; 0.11; 0.42; 2.1; 10.6; 42.5 mg/l	ns
53H02	STOCK4S-48427	0.02; 0.11; 0.42; 2.1; 10.6; 42.5 mg/l	ns
53H03	STOCK1N-47034	0.02; 0.11; 0.42; 2.1; 10.6; 42.5 mg/l	ns
53H04	STOCK4S-80069	0.02; 0.11; 0.42; 2.1; 10.6; 42.5 mg/l	ns
53H05	STOCK1N-45596	0.02; 0.11; 0.42; 2.1; 10.6; 42.5 mg/l	ns
53H06	STOCK1N-43926	0.02; 0.11; 0.42; 2.1; 10.6; 42.5 mg/l	ns
53H07	STOCK4S-52418	0.02; 0.11; 0.42; 2.1; 10.6; 42.5 mg/l	ns
53H08	STOCK1N-42308	0.02; 0.11; 0.42; 2.1; 10.6; 42.5 mg/l	ns
53H09	STOCK1N-46489	0.02; 0.11; 0.42; 2.1; 10.6; 42.5 mg/l	ns
53H10	STOCK1N-44093	0.02; 0.11; 0.42; 2.1; 10.6; 42.5 mg/l	ns
53H11	STOCK1N-42340	0.02; 0.11; 0.42; 2.1; 10.6; 42.5 mg/l	ns
53H12	STOCK1N-43096	0.02; 0.11; 0.42; 2.1; 10.6; 42.5 mg/l	ns
54A02	STOCK1N-44924	0.02; 0.11; 0.42; 2.1; 10.6; 42.5 mg/l	ns
54A03	STOCK4S-08353	0.02; 0.11; 0.42; 2.1; 10.6; 42.5 mg/l	ns
54A04	STOCK1N-37362	0.02; 0.11; 0.42; 2.1; 10.6; 42.5 mg/l	ns
54A05	STOCK1N-42260	0.02; 0.11; 0.42; 2.1; 10.6; 42.5 mg/l	ns
54A06	STOCK1N-47365	0.02; 0.11; 0.42; 2.1; 10.6; 42.5 mg/l	ns
54A07	STOCK1N-46971	0.02; 0.11; 0.42; 2.1; 10.6; 42.5 mg/l	ns
54A08	STOCK1N-54940	0.02; 0.11; 0.42; 2.1; 10.6; 42.5 mg/l	ns
54A09	STOCK1N-49170	0.02; 0.11; 0.42; 2.1; 10.6; 42.5 mg/l	ns
54A10	STOCK1N-47660	0.02; 0.11; 0.42; 2.1; 10.6; 42.5 mg/l	ns
54A11	STOCK1N-47931	0.02; 0.11; 0.42; 2.1; 10.6; 42.5 mg/l	ns
54A12	STOCK1N-37503	0.02; 0.11; 0.42; 2.1; 10.6; 42.5 mg/l	ns
54B01	STOCK1N-50710	0.02; 0.11; 0.42; 2.1; 10.6; 42.5 mg/l	ns
54B02	STOCK1N-52268	0.02; 0.11; 0.42; 2.1; 10.6; 42.5 mg/l	ns
54B03	STOCK5S-23552	0.02; 0.11; 0.42; 2.1; 10.6; 42.5 mg/l	ns
54B04	STOCK7S-03069	0.02; 0.11; 0.42; 2.1; 10.6; 42.5 mg/l	ns
54B05	STOCK4S-38106	0.02; 0.11; 0.42; 2.1; 10.6; 42.5 mg/l	ns
54B06	STOCK1N-41266	0.02; 0.11; 0.42; 2.1; 10.6; 42.5 mg/l	ns
54B07	STOCK1N-39281	0.02; 0.11; 0.42; 2.1; 10.6; 42.5 mg/l	ns
54B08	STOCK1N-53486	0.02; 0.11; 0.42; 2.1; 10.6; 42.5 mg/l	ns
54B09	STOCK1N-51522	0.02; 0.11; 0.42; 2.1; 10.6; 42.5 mg/l	ns
54B10	STOCK4S-39571	0.02; 0.11; 0.42; 2.1; 10.6; 42.5 mg/l	ns
54B11	STOCK1N-45246	0.02; 0.11; 0.42; 2.1; 10.6; 42.5 mg/l	ns
54B12	STOCK1N-41421	0.02; 0.11; 0.42; 2.1; 10.6; 42.5 mg/l	ns
54C01	STOCK1N-41811	0.02; 0.11; 0.42; 2.1; 10.6; 42.5 mg/l	ns
54C02	STOCK1N-44520	0.02; 0.11; 0.42; 2.1; 10.6; 42.5 mg/l	ns
54C03	STOCK1N-56455	0.02; 0.11; 0.42; 2.1; 10.6; 42.5 mg/l	ns
54C04	STOCK4S-04968	0.02; 0.11; 0.42; 2.1; 10.6; 42.5 mg/l	ns
54C05	STOCK1N-47205	0.02; 0.11; 0.42; 2.1; 10.6; 42.5 mg/l	ns
54C06	STOCK1N-46862	0.02; 0.11; 0.42; 2.1; 10.6; 42.5 mg/l	ns
54C07	STOCK4S-38778	0.02; 0.11; 0.42; 2.1; 10.6; 42.5 mg/l	ns
54C08	STOCK4S-85756	0.02; 0.11; 0.42; 2.1; 10.6; 42.5 mg/l	ns
54C09	STOCK1N-38245	0.02; 0.11; 0.42; 2.1; 10.6; 42.5 mg/l	ns
54C10	STOCK1N-40909	0.02; 0.11; 0.42; 2.1; 10.6; 42.5 mg/l	ns
54C11	STOCK1N-40034	0.02; 0.11; 0.42; 2.1; 10.6; 42.5 mg/l	ns
54C12	STOCK1N-49066	0.02; 0.11; 0.42; 2.1; 10.6; 42.5 mg/l	ns
54D01	STOCK1N-49091	0.02; 0.11; 0.42; 2.1; 10.6; 42.5 mg/l	ns
54D02	STOCK1N-47947	0.02; 0.11; 0.42; 2.1; 10.6; 42.5 mg/l	ns
54D03	STOCK4S-80674	0.02; 0.11; 0.42; 2.1; 10.6; 42.5 mg/l	ns
54D04	STOCK4S-49101	0.02; 0.11; 0.42; 2.1; 10.6; 42.5 mg/l	ns
54D05	STOCK4S-82913	0.02; 0.11; 0.42; 2.1; 10.6; 42.5 mg/l	ns
54D06	STOCK4S-41811	0.02; 0.11; 0.42; 2.1; 10.6; 42.5 mg/l	ns
54D07	STOCK4S-36647	0.02; 0.11; 0.42; 2.1; 10.6; 42.5 mg/l	ns
54D08	STOCK1N-47438	0.02; 0.11; 0.42; 2.1; 10.6; 42.5 mg/l	ns
54D09	STOCK4S-41550	0.02; 0.11; 0.42; 2.1; 10.6; 42.5 mg/l	ns
54D10	STOCK4S-86392	0.02; 0.11; 0.42; 2.1; 10.6; 42.5 mg/l	ns
54D11	STOCK1N-46406	0.02; 0.11; 0.42; 2.1; 10.6; 42.5 mg/l	ns
54D12	STOCK1N-39390	0.02; 0.11; 0.42; 2.1; 10.6; 42.5 mg/l	ns
54E01	STOCK1N-39444	0.02; 0.11; 0.42; 2.1; 10.6; 42.5 mg/l	ns
54E02	STOCK1N-48242	0.02; 0.11; 0.42; 2.1; 10.6; 42.5 mg/l	ns
54E03	STOCK4S-48538	0.02; 0.11; 0.42; 2.1; 10.6; 42.5 mg/l	ns
54E04	STOCK1N-54893	0.02; 0.11; 0.42; 2.1; 10.6; 42.5 mg/l	ns
54E05	STOCK4S-62768	0.02; 0.11; 0.42; 2.1; 10.6; 42.5 mg/l	ns
54E06	STOCK1N-48337	0.02; 0.11; 0.42; 2.1; 10.6; 42.5 mg/l	ns
54E07	STOCK4S-74865	0.02; 0.11; 0.42; 2.1; 10.6; 42.5 mg/l	ns
54E08	STOCK4S-91227	0.02; 0.11; 0.42; 2.1; 10.6; 42.5 mg/l	ns
54E09	STOCK4S-92549	0.02; 0.11; 0.42; 2.1; 10.6; 42.5 mg/l	ns
54E10	STOCK1N-59375	0.02; 0.11; 0.42; 2.1; 10.6; 42.5 mg/l	ns
54E11	STOCK1N-59400	0.02; 0.11; 0.42; 2.1; 10.6; 42.5 mg/l	ns
54E12	STOCK1N-63039	0.02; 0.11; 0.42; 2.1; 10.6; 42.5 mg/l	ns
54F01	STOCK5S-18296	0.02; 0.11; 0.42; 2.1; 10.6; 42.5 mg/l	ns
54F02	STOCK1N-57071	0.02; 0.11; 0.42; 2.1; 10.6; 42.5 mg/l	ns
54F04	STOCK1N-38052	0.02; 0.11; 0.42; 2.1; 10.6; 42.5 mg/l	ns
54F05	STOCK1N-40570	0.02; 0.11; 0.42; 2.1; 10.6; 42.5 mg/l	ns
54F06	STOCK1N-54434	0.02; 0.11; 0.42; 2.1; 10.6; 42.5 mg/l	ns
54F07	STOCK4S-74851	0.02; 0.11; 0.42; 2.1; 10.6; 42.5 mg/l	ns
54F08	STOCK1N-42392	0.02; 0.11; 0.42; 2.1; 10.6; 42.5 mg/l	ns
54F09	STOCK4S-48440	0.02; 0.11; 0.42; 2.1; 10.6; 42.5 mg/l	ns
54F10	STOCK1N-52867	0.02; 0.11; 0.42; 2.1; 10.6; 42.5 mg/l	ns
54F11	STOCK1N-53417	0.02; 0.11; 0.42; 2.1; 10.6; 42.5 mg/l	ns
54F12	STOCK1N-54526	0.02; 0.11; 0.42; 2.1; 10.6; 42.5 mg/l	ns
54G01	STOCK1N-50711	0.02; 0.11; 0.42; 2.1; 10.6; 42.5 mg/l	ns
54G02	STOCK4S-63836	0.02; 0.11; 0.42; 2.1; 10.6; 42.5 mg/l	ns
54G03	STOCK4S-51828	0.02; 0.11; 0.42; 2.1; 10.6; 42.5 mg/l	ns
54G04	STOCK1N-89322	0.02; 0.11; 0.42; 2.1; 10.6; 42.5 mg/l	ns
54G05	STOCK1N-89203	0.02; 0.11; 0.42; 2.1; 10.6; 42.5 mg/l	ns
54G06	STOCK1N-42502	0.02; 0.11; 0.42; 2.1; 10.6; 42.5 mg/l	ns
54G07	STOCK1N-44360	0.02; 0.11; 0.42; 2.1; 10.6; 42.5 mg/l	ns
54G08	STOCK5S-18440	0.02; 0.11; 0.42; 2.1; 10.6; 42.5 mg/l	ns
54G09	STOCK4S-35309	0.02; 0.11; 0.42; 2.1; 10.6; 42.5 mg/l	ns
54G10	STOCK1N-51784	0.02; 0.11; 0.42; 2.1; 10.6; 42.5 mg/l	ns
54G11	STOCK1N-44918	0.02; 0.11; 0.42; 2.1; 10.6; 42.5 mg/l	ns
54G12	STOCK4S-48008	0.02; 0.11; 0.42; 2.1; 10.6; 42.5 mg/l	ns
54H01	STOCK1N-56607	0.02; 0.11; 0.42; 2.1; 10.6; 42.5 mg/l	ns
54H02	STOCK4S-23225	0.02; 0.11; 0.42; 2.1; 10.6; 42.5 mg/l	ns
54H03	STOCK4S-82534	0.02; 0.11; 0.42; 2.1; 10.6; 42.5 mg/l	ns
54H04	STOCK1N-49909	0.02; 0.11; 0.42; 2.1; 10.6; 42.5 mg/l	ns
54H05	STOCK5S-32490	0.02; 0.11; 0.42; 2.1; 10.6; 42.5 mg/l	ns
54H06	STOCK1N-58116	0.02; 0.11; 0.42; 2.1; 10.6; 42.5 mg/l	ns
54H07	STOCK1N-58312	0.02; 0.11; 0.42; 2.1; 10.6; 42.5 mg/l	ns
54H08	STOCK1N-57421	0.02; 0.11; 0.42; 2.1; 10.6; 42.5 mg/l	ns
54H09	STOCK1N-55946	0.02; 0.11; 0.42; 2.1; 10.6; 42.5 mg/l	ns
54H10	STOCK1N-57811	0.02; 0.11; 0.42; 2.1; 10.6; 42.5 mg/l	ns
54H11	STOCK1N-57883	0.02; 0.11; 0.42; 2.1; 10.6; 42.5 mg/l	ns
54H12	STOCK1N-40993	0.02; 0.11; 0.42; 2.1; 10.6; 42.5 mg/l	ns
55A02	STOCK5S-33113	0.02; 0.11; 0.42; 2.1; 10.6; 42.5 mg/l	ns
55A03	STOCK5S-37814	0.02; 0.11; 0.42; 2.1; 10.6; 42.5 mg/l	ns
55A04	STOCK4S-82177	0.02; 0.11; 0.42; 2.1; 10.6; 42.5 mg/l	ns
55A05	STOCK1N-43379	0.02; 0.11; 0.42; 2.1; 10.6; 42.5 mg/l	ns
55A06	STOCK1N-45821	0.02; 0.11; 0.42; 2.1; 10.6; 42.5 mg/l	ns
55A07	STOCK1N-90748	0.02; 0.11; 0.42; 2.1; 10.6; 42.5 mg/l	ns
55A08	STOCK1N-56184	0.02; 0.11; 0.42; 2.1; 10.6; 42.5 mg/l	ns
55A09	STOCK1N-58282	0.02; 0.11; 0.42; 2.1; 10.6; 42.5 mg/l	ns
55A10	STOCK1N-58557	0.02; 0.11; 0.42; 2.1; 10.6; 42.5 mg/l	ns
55A11	STOCK1N-46394	0.02; 0.11; 0.42; 2.1; 10.6; 42.5 mg/l	ns
55A12	STOCK1N-58152	0.02; 0.11; 0.42; 2.1; 10.6; 42.5 mg/l	ns
55B01	STOCK1N-91115	0.02; 0.11; 0.42; 2.1; 10.6; 42.5 mg/l	ns
55B02	STOCK4S-94815	0.02; 0.11; 0.42; 2.1; 10.6; 42.5 mg/l	ns
55B03	STOCK1N-59611	0.02; 0.11; 0.42; 2.1; 10.6; 42.5 mg/l	ns
55B04	STOCK1N-37746	0.02; 0.11; 0.42; 2.1; 10.6; 42.5 mg/l	ns
55B05	STOCK1N-42777	0.02; 0.11; 0.42; 2.1; 10.6; 42.5 mg/l	ns
55B06	STOCK1N-52479	0.02; 0.11; 0.42; 2.1; 10.6; 42.5 mg/l	ns
55B07	STOCK1N-52171	0.02; 0.11; 0.42; 2.1; 10.6; 42.5 mg/l	ns
55B08	STOCK5S-58500	0.02; 0.11; 0.42; 2.1; 10.6; 42.5 mg/l	ns
55B09	STOCK1N-55433	0.02; 0.11; 0.42; 2.1; 10.6; 42.5 mg/l	ns
55B10	STOCK1N-56392	0.02; 0.11; 0.42; 2.1; 10.6; 42.5 mg/l	ns
55B11	STOCK1N-58337	0.02; 0.11; 0.42; 2.1; 10.6; 42.5 mg/l	ns
55B12	STOCK1N-54664	0.02; 0.11; 0.42; 2.1; 10.6; 42.5 mg/l	ns
55C01	STOCK1N-54675	0.02; 0.11; 0.42; 2.1; 10.6; 42.5 mg/l	ns
55C02	STOCK1N-58807	0.02; 0.11; 0.42; 2.1; 10.6; 42.5 mg/l	ns
55C03	STOCK1N-55539	0.02; 0.11; 0.42; 2.1; 10.6; 42.5 mg/l	ns
55C04	STOCK1N-56692	0.02; 0.11; 0.42; 2.1; 10.6; 42.5 mg/l	ns
55C05	STOCK5S-34519	0.02; 0.11; 0.42; 2.1; 10.6; 42.5 mg/l	ns
55C06	STOCK5S-46320	0.02; 0.11; 0.42; 2.1; 10.6; 42.5 mg/l	ns
55C07	STOCK1N-37322	0.02; 0.11; 0.42; 2.1; 10.6; 42.5 mg/l	ns
55C08	STOCK1N-50967	0.02; 0.11; 0.42; 2.1; 10.6; 42.5 mg/l	ns
55C09	STOCK5S-46034	0.02; 0.11; 0.42; 2.1; 10.6; 42.5 mg/l	ns
55C10	STOCK1N-54692	0.02; 0.11; 0.42; 2.1; 10.6; 42.5 mg/l	ns
55C11	STOCK1N-57521	0.02; 0.11; 0.42; 2.1; 10.6; 42.5 mg/l	ns
55C12	STOCK5S-39177	0.02; 0.11; 0.42; 2.1; 10.6; 42.5 mg/l	ns
55D01	STOCK5S-55146	0.02; 0.11; 0.42; 2.1; 10.6; 42.5 mg/l	ns
55D02	STOCK1N-59476	0.02; 0.11; 0.42; 2.1; 10.6; 42.5 mg/l	ns
55D03	STOCK1N-61357	0.02; 0.11; 0.42; 2.1; 10.6; 42.5 mg/l	ns
55D04	STOCK1N-59535	0.02; 0.11; 0.42; 2.1; 10.6; 42.5 mg/l	ns
55D05	STOCK5S-55421	0.02; 0.11; 0.42; 2.1; 10.6; 42.5 mg/l	ns
55D06	STOCK1N-56950	0.02; 0.11; 0.42; 2.1; 10.6; 42.5 mg/l	ns
55D07	STOCK1N-57052	0.02; 0.11; 0.42; 2.1; 10.6; 42.5 mg/l	ns
55D08	STOCK1N-55723	0.02; 0.11; 0.42; 2.1; 10.6; 42.5 mg/l	ns
55D09	STOCK1N-56602	0.02; 0.11; 0.42; 2.1; 10.6; 42.5 mg/l	ns
55D10	STOCK5S-45987	0.02; 0.11; 0.42; 2.1; 10.6; 42.5 mg/l	ns
55D11	STOCK1N-43384	0.02; 0.11; 0.42; 2.1; 10.6; 42.5 mg/l	ns
55D12	STOCK1N-63507	0.02; 0.11; 0.42; 2.1; 10.6; 42.5 mg/l	ns
55E01	STOCK1N-58147	0.02; 0.11; 0.42; 2.1; 10.6; 42.5 mg/l	ns
55E02	STOCK5S-29149	0.02; 0.11; 0.42; 2.1; 10.6; 42.5 mg/l	ns
55E03	STOCK1N-62589	0.02; 0.11; 0.42; 2.1; 10.6; 42.5 mg/l	ns
55E04	STOCK1N-62502	0.02; 0.11; 0.42; 2.1; 10.6; 42.5 mg/l	ns
55E05	STOCK1N-60223	0.02; 0.11; 0.42; 2.1; 10.6; 42.5 mg/l	ns
55E06	STOCK1N-59735	0.02; 0.11; 0.42; 2.1; 10.6; 42.5 mg/l	ns
55E07	STOCK1N-62825	0.02; 0.11; 0.42; 2.1; 10.6; 42.5 mg/l	ns
55E08	STOCK1N-59750	0.02; 0.11; 0.42; 2.1; 10.6; 42.5 mg/l	ns
55E09	STOCK1N-60234	0.02; 0.11; 0.42; 2.1; 10.6; 42.5 mg/l	ns
55E10	STOCK5S-75802	0.02; 0.11; 0.42; 2.1; 10.6; 42.5 mg/l	ns
55E11	STOCK1N-60923	0.02; 0.11; 0.42; 2.1; 10.6; 42.5 mg/l	ns
55E12	STOCK1N-65698	0.02; 0.11; 0.42; 2.1; 10.6; 42.5 mg/l	ns
55F01	STOCK1N-60086	0.02; 0.11; 0.42; 2.1; 10.6; 42.5 mg/l	ns
55F02	STOCK1N-63134	0.02; 0.11; 0.42; 2.1; 10.6; 42.5 mg/l	ns
55F03	STOCK1N-49471	0.02; 0.11; 0.42; 2.1; 10.6; 42.5 mg/l	ns
55F04	STOCK1N-53258	0.02; 0.11; 0.42; 2.1; 10.6; 42.5 mg/l	ns
55F05	STOCK5S-70506	0.02; 0.11; 0.42; 2.1; 10.6; 42.5 mg/l	ns
55F06	STOCK1N-66150	0.02; 0.11; 0.42; 2.1; 10.6; 42.5 mg/l	ns
55F07	STOCK5S-81271	0.02; 0.11; 0.42; 2.1; 10.6; 42.5 mg/l	ns
55F08	STOCK5S-62342	0.02; 0.11; 0.42; 2.1; 10.6; 42.5 mg/l	ns
55F09	STOCK1N-50452	0.02; 0.11; 0.42; 2.1; 10.6; 42.5 mg/l	ns
55F10	STOCK1N-58516	0.02; 0.11; 0.42; 2.1; 10.6; 42.5 mg/l	ns
55F11	STOCK5S-47246	0.02; 0.11; 0.42; 2.1; 10.6; 42.5 mg/l	ns
55F12	STOCK5S-89126	0.02; 0.11; 0.42; 2.1; 10.6; 42.5 mg/l	ns
55G01	STOCK1N-53542	0.02; 0.11; 0.42; 2.1; 10.6; 42.5 mg/l	ns
55G02	STOCK1N-88726	0.02; 0.11; 0.42; 2.1; 10.6; 42.5 mg/l	ns
55G03	STOCK1N-58005	0.02; 0.11; 0.42; 2.1; 10.6; 42.5 mg/l	ns
55G04	STOCK5S-85059	0.02; 0.11; 0.42; 2.1; 10.6; 42.5 mg/l	ns
55G05	STOCK1N-37691	0.02; 0.11; 0.42; 2.1; 10.6; 42.5 mg/l	ns
55G06	STOCK1N-53608	0.02; 0.11; 0.42; 2.1; 10.6; 42.5 mg/l	ns
55G07	STOCK1N-64260	0.02; 0.11; 0.42; 2.1; 10.6; 42.5 mg/l	ns
55G08	STOCK5S-91059	0.02; 0.11; 0.42; 2.1; 10.6; 42.5 mg/l	ns
55G09	STOCK5S-11670	0.02; 0.11; 0.42; 2.1; 10.6; 42.5 mg/l	ns
55G10	STOCK5S-29848	0.02; 0.11; 0.42; 2.1; 10.6; 42.5 mg/l	ns
55G11	STOCK1N-49930	0.02; 0.11; 0.42; 2.1; 10.6; 42.5 mg/l	ns
55G12	STOCK5S-99309	0.02; 0.11; 0.42; 2.1; 10.6; 42.5 mg/l	ns
55H01	STOCK1N-46051	0.02; 0.11; 0.42; 2.1; 10.6; 42.5 mg/l	ns
55H02	STOCK1N-66240	0.02; 0.11; 0.42; 2.1; 10.6; 42.5 mg/l	ns
55H03	STOCK5S-98609	0.02; 0.11; 0.42; 2.1; 10.6; 42.5 mg/l	ns
55H04	STOCK1N-43100	0.02; 0.11; 0.42; 2.1; 10.6; 42.5 mg/l	ns
55H05	STOCK1N-44837	0.02; 0.11; 0.42; 2.1; 10.6; 42.5 mg/l	ns
55H06	STOCK1N-46382	0.02; 0.11; 0.42; 2.1; 10.6; 42.5 mg/l	ns
55H07	STOCK1N-65855	0.02; 0.11; 0.42; 2.1; 10.6; 42.5 mg/l	ns
55H08	STOCK5S-97780	0.02; 0.11; 0.42; 2.1; 10.6; 42.5 mg/l	ns
55H09	STOCK1N-65465	0.02; 0.11; 0.42; 2.1; 10.6; 42.5 mg/l	ns
55H10	STOCK1N-58633	0.02; 0.11; 0.42; 2.1; 10.6; 42.5 mg/l	ns
55H11	STOCK5S-92549	0.02; 0.11; 0.42; 2.1; 10.6; 42.5 mg/l	ns
55H12	STOCK1N-64070	0.02; 0.11; 0.42; 2.1; 10.6; 42.5 mg/l	ns
56A02	STOCK1N-63985	0.02; 0.11; 0.42; 2.1; 10.6; 42.5 mg/l	ns
56A03	STOCK1N-62653	0.02; 0.11; 0.42; 2.1; 10.6; 42.5 mg/l	ns
56A04	STOCK5S-95833	0.02; 0.11; 0.42; 2.1; 10.6; 42.5 mg/l	ns
56A05	STOCK1N-66651	0.02; 0.11; 0.42; 2.1; 10.6; 42.5 mg/l	ns
56A06	STOCK1N-66679	0.02; 0.11; 0.42; 2.1; 10.6; 42.5 mg/l	ns
56A07	STOCK1N-66656	0.02; 0.11; 0.42; 2.1; 10.6; 42.5 mg/l	ns
56A08	STOCK1N-66884	0.02; 0.11; 0.42; 2.1; 10.6; 42.5 mg/l	ns
56A09	STOCK1N-66927	0.02; 0.11; 0.42; 2.1; 10.6; 42.5 mg/l	ns
56A10	STOCK1N-66757	0.02; 0.11; 0.42; 2.1; 10.6; 42.5 mg/l	ns
56A11	STOCK1N-51004	0.02; 0.11; 0.42; 2.1; 10.6; 42.5 mg/l	ns
56A12	STOCK1N-50362	0.02; 0.11; 0.42; 2.1; 10.6; 42.5 mg/l	ns
56B01	STOCK1N-67657	0.02; 0.11; 0.42; 2.1; 10.6; 42.5 mg/l	ns
56B02	STOCK1N-61522	0.02; 0.11; 0.42; 2.1; 10.6; 42.5 mg/l	ns
56B03	STOCK1N-46668	0.02; 0.11; 0.42; 2.1; 10.6; 42.5 mg/l	ns
56B04	STOCK1N-68166	0.02; 0.11; 0.42; 2.1; 10.6; 42.5 mg/l	ns
56B05	STOCK1N-62228	0.02; 0.11; 0.42; 2.1; 10.6; 42.5 mg/l	ns
56B06	STOCK1N-68372	0.02; 0.11; 0.42; 2.1; 10.6; 42.5 mg/l	ns
56B07	STOCK1N-53782	0.02; 0.11; 0.42; 2.1; 10.6; 42.5 mg/l	ns
56B08	STOCK1N-43864	0.02; 0.11; 0.42; 2.1; 10.6; 42.5 mg/l	ns
56B09	STOCK1N-67086	0.02; 0.11; 0.42; 2.1; 10.6; 42.5 mg/l	ns
56B10	STOCK1N-67621	0.02; 0.11; 0.42; 2.1; 10.6; 42.5 mg/l	ns
56B11	STOCK1N-68423	0.02; 0.11; 0.42; 2.1; 10.6; 42.5 mg/l	ns
56B12	STOCK1N-88806	0.02; 0.11; 0.42; 2.1; 10.6; 42.5 mg/l	ns
56C01	STOCK6S-14642	0.02; 0.11; 0.42; 2.1; 10.6; 42.5 mg/l	ns
56C02	STOCK6S-18430	0.02; 0.11; 0.42; 2.1; 10.6; 42.5 mg/l	ns
56C03	STOCK6S-18016	0.02; 0.11; 0.42; 2.1; 10.6; 42.5 mg/l	ns
56C04	STOCK1N-68252	0.02; 0.11; 0.42; 2.1; 10.6; 42.5 mg/l	ns
56C05	STOCK1N-68863	0.02; 0.11; 0.42; 2.1; 10.6; 42.5 mg/l	ns
56C06	STOCK1N-69343	0.02; 0.11; 0.42; 2.1; 10.6; 42.5 mg/l	ns
56C07	STOCK1N-69844	0.02; 0.11; 0.42; 2.1; 10.6; 42.5 mg/l	ns
56C08	STOCK1N-69720	0.02; 0.11; 0.42; 2.1; 10.6; 42.5 mg/l	ns
56C10	STOCK1N-68828	0.02; 0.11; 0.42; 2.1; 10.6; 42.5 mg/l	ns
56C11	STOCK1N-69463	0.02; 0.11; 0.42; 2.1; 10.6; 42.5 mg/l	ns
56C12	STOCK6S-21432	0.02; 0.11; 0.42; 2.1; 10.6; 42.5 mg/l	ns
56D01	STOCK1N-87870	0.02; 0.11; 0.42; 2.1; 10.6; 42.5 mg/l	ns
56D02	STOCK1N-69271	0.02; 0.11; 0.42; 2.1; 10.6; 42.5 mg/l	ns
56D03	STOCK1N-69909	0.02; 0.11; 0.42; 2.1; 10.6; 42.5 mg/l	ns
56D04	STOCK1N-69903	0.02; 0.11; 0.42; 2.1; 10.6; 42.5 mg/l	ns
56D05	STOCK1N-69775	0.02; 0.11; 0.42; 2.1; 10.6; 42.5 mg/l	ns
56D06	STOCK1N-68678	0.02; 0.11; 0.42; 2.1; 10.6; 42.5 mg/l	ns
56D07	STOCK1N-69308	0.02; 0.11; 0.42; 2.1; 10.6; 42.5 mg/l	ns
56D08	STOCK1N-89083	0.02; 0.11; 0.42; 2.1; 10.6; 42.5 mg/l	ns
56D09	STOCK1N-69908	0.02; 0.11; 0.42; 2.1; 10.6; 42.5 mg/l	ns
56D10	STOCK6S-26780	0.02; 0.11; 0.42; 2.1; 10.6; 42.5 mg/l	ns
56D11	STOCK1N-68923	0.02; 0.11; 0.42; 2.1; 10.6; 42.5 mg/l	ns
56D12	STOCK1N-68511	0.02; 0.11; 0.42; 2.1; 10.6; 42.5 mg/l	ns
56E01	STOCK1N-69729	0.02; 0.11; 0.42; 2.1; 10.6; 42.5 mg/l	ns
56E02	STOCK1N-69769	0.02; 0.11; 0.42; 2.1; 10.6; 42.5 mg/l	ns
56E03	STOCK1N-68516	0.02; 0.11; 0.42; 2.1; 10.6; 42.5 mg/l	ns
56E04	STOCK1N-69971	0.02; 0.11; 0.42; 2.1; 10.6; 42.5 mg/l	ns
56E05	STOCK6S-43692	0.02; 0.11; 0.42; 2.1; 10.6; 42.5 mg/l	ns
56E06	STOCK1N-69943	0.02; 0.11; 0.42; 2.1; 10.6; 42.5 mg/l	ns
56E08	STOCK1N-69965	0.02; 0.11; 0.42; 2.1; 10.6; 42.5 mg/l	ns
56E09	STOCK1N-70288	0.02; 0.11; 0.42; 2.1; 10.6; 42.5 mg/l	ns
56E11	STOCK6S-40246	0.02; 0.11; 0.42; 2.1; 10.6; 42.5 mg/l	ns
56E12	STOCK1N-70457	0.02; 0.11; 0.42; 2.1; 10.6; 42.5 mg/l	ns
56F01	STOCK1N-91244	0.02; 0.11; 0.42; 2.1; 10.6; 42.5 mg/l	ns
56F02	STOCK1N-70168	0.02; 0.11; 0.42; 2.1; 10.6; 42.5 mg/l	ns
56F03	STOCK1N-70438	0.02; 0.11; 0.42; 2.1; 10.6; 42.5 mg/l	ns
56F04	STOCK1N-70396	0.02; 0.11; 0.42; 2.1; 10.6; 42.5 mg/l	ns
56F05	STOCK1N-89150	0.02; 0.11; 0.42; 2.1; 10.6; 42.5 mg/l	ns
56F06	STOCK1N-90341	0.02; 0.11; 0.42; 2.1; 10.6; 42.5 mg/l	ns
56F07	STOCK1N-70384	0.02; 0.11; 0.42; 2.1; 10.6; 42.5 mg/l	ns
56F08	STOCK1N-70272	0.02; 0.11; 0.42; 2.1; 10.6; 42.5 mg/l	ns
56F09	STOCK1N-70226	0.02; 0.11; 0.42; 2.1; 10.6; 42.5 mg/l	ns
56F10	STOCK6S-54339	0.02; 0.11; 0.42; 2.1; 10.6; 42.5 mg/l	ns
56F11	STOCK1N-71583	0.02; 0.11; 0.42; 2.1; 10.6; 42.5 mg/l	ns
56F12	STOCK1N-71024	0.02; 0.11; 0.42; 2.1; 10.6; 42.5 mg/l	ns
56G01	STOCK1N-71110	0.02; 0.11; 0.42; 2.1; 10.6; 42.5 mg/l	ns
56G02	STOCK6S-52430	0.02; 0.11; 0.42; 2.1; 10.6; 42.5 mg/l	ns
56G03	STOCK6S-46948	0.02; 0.11; 0.42; 2.1; 10.6; 42.5 mg/l	ns
56G04	STOCK1N-71164	0.02; 0.11; 0.42; 2.1; 10.6; 42.5 mg/l	ns
56G05	STOCK1N-91431	0.02; 0.11; 0.42; 2.1; 10.6; 42.5 mg/l	ns
56G06	STOCK1N-90867	0.02; 0.11; 0.42; 2.1; 10.6; 42.5 mg/l	ns
56G07	STOCK1N-70955	0.02; 0.11; 0.42; 2.1; 10.6; 42.5 mg/l	ns
56G08	STOCK6S-49668	0.02; 0.11; 0.42; 2.1; 10.6; 42.5 mg/l	ns
56G09	STOCK1N-71660	0.02; 0.11; 0.42; 2.1; 10.6; 42.5 mg/l	ns
56G10	STOCK1N-90089	0.02; 0.11; 0.42; 2.1; 10.6; 42.5 mg/l	ns
56G11	STOCK1N-71573	0.02; 0.11; 0.42; 2.1; 10.6; 42.5 mg/l	ns
56G12	STOCK6S-46449	0.02; 0.11; 0.42; 2.1; 10.6; 42.5 mg/l	ns
56H01	STOCK6S-53787	0.02; 0.11; 0.42; 2.1; 10.6; 42.5 mg/l	ns
56H02	STOCK1N-71443	0.02; 0.11; 0.42; 2.1; 10.6; 42.5 mg/l	ns
56H03	STOCK1N-71969	0.02; 0.11; 0.42; 2.1; 10.6; 42.5 mg/l	ns
56H04	STOCK6S-58189	0.02; 0.11; 0.42; 2.1; 10.6; 42.5 mg/l	ns
56H05	STOCK1N-72065	0.02; 0.11; 0.42; 2.1; 10.6; 42.5 mg/l	ns
56H06	STOCK1N-71844	0.02; 0.11; 0.42; 2.1; 10.6; 42.5 mg/l	ns
56H07	STOCK1N-72108	0.02; 0.11; 0.42; 2.1; 10.6; 42.5 mg/l	ns
56H08	STOCK1N-71742	0.02; 0.11; 0.42; 2.1; 10.6; 42.5 mg/l	ns
56H09	STOCK1N-72311	0.02; 0.11; 0.42; 2.1; 10.6; 42.5 mg/l	ns
56H10	STOCK1N-66773	0.02; 0.11; 0.42; 2.1; 10.6; 42.5 mg/l	ns
56H11	STOCK1N-71766	0.02; 0.11; 0.42; 2.1; 10.6; 42.5 mg/l	ns
56H12	STOCK6S-72755	0.02; 0.11; 0.42; 2.1; 10.6; 42.5 mg/l	ns
57A02	STOCK6S-70242	0.02; 0.11; 0.42; 2.1; 10.6; 42.5 mg/l	ns
57A03	STOCK1N-72903	0.02; 0.11; 0.42; 2.1; 10.6; 42.5 mg/l	ns
57A04	STOCK1N-72669	0.02; 0.11; 0.42; 2.1; 10.6; 42.5 mg/l	ns
57A05	STOCK1N-72981	0.02; 0.11; 0.42; 2.1; 10.6; 42.5 mg/l	ns
57A06	STOCK1N-72999	0.02; 0.11; 0.42; 2.1; 10.6; 42.5 mg/l	ns
57A07	STOCK6S-73839	0.02; 0.11; 0.42; 2.1; 10.6; 42.5 mg/l	ns
57A08	STOCK1N-89641	0.02; 0.11; 0.42; 2.1; 10.6; 42.5 mg/l	ns
57A09	STOCK1N-72712	0.02; 0.11; 0.42; 2.1; 10.6; 42.5 mg/l	ns
57A10	STOCK1N-72587	0.02; 0.11; 0.42; 2.1; 10.6; 42.5 mg/l	ns
57A11	STOCK1N-72793	0.02; 0.11; 0.42; 2.1; 10.6; 42.5 mg/l	ns
57A12	STOCK1N-72987	0.02; 0.11; 0.42; 2.1; 10.6; 42.5 mg/l	ns
57B01	STOCK1N-72729	0.02; 0.11; 0.42; 2.1; 10.6; 42.5 mg/l	ns
57B02	STOCK6S-85481	0.02; 0.11; 0.42; 2.1; 10.6; 42.5 mg/l	ns
57B03	STOCK6S-84889	0.02; 0.11; 0.42; 2.1; 10.6; 42.5 mg/l	ns
57B04	STOCK6S-81748	0.02; 0.11; 0.42; 2.1; 10.6; 42.5 mg/l	ns
57B05	STOCK6S-85586	0.02; 0.11; 0.42; 2.1; 10.6; 42.5 mg/l	ns
57B06	STOCK1N-73573	0.02; 0.11; 0.42; 2.1; 10.6; 42.5 mg/l	ns
57B07	STOCK1N-73628	0.02; 0.11; 0.42; 2.1; 10.6; 42.5 mg/l	ns
57B08	STOCK1N-73695	0.02; 0.11; 0.42; 2.1; 10.6; 42.5 mg/l	ns
57B09	STOCK6S-85136	0.02; 0.11; 0.42; 2.1; 10.6; 42.5 mg/l	ns
57B10	STOCK1N-73733	0.02; 0.11; 0.42; 2.1; 10.6; 42.5 mg/l	ns
57B11	STOCK1N-74043	0.02; 0.11; 0.42; 2.1; 10.6; 42.5 mg/l	ns
57B12	STOCK6S-79441	0.02; 0.11; 0.42; 2.1; 10.6; 42.5 mg/l	ns
57C01	STOCK1N-73496	0.02; 0.11; 0.42; 2.1; 10.6; 42.5 mg/l	ns
57C02	STOCK6S-82714	0.02; 0.11; 0.42; 2.1; 10.6; 42.5 mg/l	ns
57C03	STOCK6S-78044	0.02; 0.11; 0.42; 2.1; 10.6; 42.5 mg/l	ns
57C04	STOCK1N-74103	0.02; 0.11; 0.42; 2.1; 10.6; 42.5 mg/l	ns
57C05	STOCK1N-73281	0.02; 0.11; 0.42; 2.1; 10.6; 42.5 mg/l	ns
57C06	STOCK1N-73784	0.02; 0.11; 0.42; 2.1; 10.6; 42.5 mg/l	ns
57C07	STOCK1N-73944	0.02; 0.11; 0.42; 2.1; 10.6; 42.5 mg/l	ns
57C08	STOCK1N-73950	0.02; 0.11; 0.42; 2.1; 10.6; 42.5 mg/l	ns
57C09	STOCK1N-73386	0.02; 0.11; 0.42; 2.1; 10.6; 42.5 mg/l	ns
57C10	STOCK1N-73513	0.02; 0.11; 0.42; 2.1; 10.6; 42.5 mg/l	ns
57C11	STOCK1N-73907	0.02; 0.11; 0.42; 2.1; 10.6; 42.5 mg/l	ns
57C12	STOCK1N-74032	0.02; 0.11; 0.42; 2.1; 10.6; 42.5 mg/l	ns
57D01	STOCK1N-74332	0.02; 0.11; 0.42; 2.1; 10.6; 42.5 mg/l	ns
57D02	STOCK1N-74445	0.02; 0.11; 0.42; 2.1; 10.6; 42.5 mg/l	ns
57D03	STOCK1N-74276	0.02; 0.11; 0.42; 2.1; 10.6; 42.5 mg/l	ns
57D04	STOCK1N-74128	0.02; 0.11; 0.42; 2.1; 10.6; 42.5 mg/l	ns
57D05	STOCK1N-74409	0.02; 0.11; 0.42; 2.1; 10.6; 42.5 mg/l	ns
57D06	STOCK6S-86730	0.02; 0.11; 0.42; 2.1; 10.6; 42.5 mg/l	ns
57D07	STOCK1N-74187	0.02; 0.11; 0.42; 2.1; 10.6; 42.5 mg/l	ns
57D08	STOCK1N-74498	0.02; 0.11; 0.42; 2.1; 10.6; 42.5 mg/l	ns
57D09	STOCK6S-86848	0.02; 0.11; 0.42; 2.1; 10.6; 42.5 mg/l	ns
57D10	STOCK1N-74550	0.02; 0.11; 0.42; 2.1; 10.6; 42.5 mg/l	ns
57D11	STOCK6S-88420	0.02; 0.11; 0.42; 2.1; 10.6; 42.5 mg/l	ns
57D12	STOCK1N-74228	0.02; 0.11; 0.42; 2.1; 10.6; 42.5 mg/l	ns
57E01	STOCK1N-74302	0.02; 0.11; 0.42; 2.1; 10.6; 42.5 mg/l	ns
57E02	STOCK1N-75351	0.02; 0.11; 0.42; 2.1; 10.6; 42.5 mg/l	ns
57E03	STOCK1N-74754	0.02; 0.11; 0.42; 2.1; 10.6; 42.5 mg/l	ns
57E04	STOCK1N-74957	0.02; 0.11; 0.42; 2.1; 10.6; 42.5 mg/l	ns
57E05	STOCK1N-74607	0.02; 0.11; 0.42; 2.1; 10.6; 42.5 mg/l	ns
57E06	STOCK6S-96872	0.02; 0.11; 0.42; 2.1; 10.6; 42.5 mg/l	ns
57E07	STOCK7S-00496	0.02; 0.11; 0.42; 2.1; 10.6; 42.5 mg/l	ns
57E08	STOCK1N-74633	0.02; 0.11; 0.42; 2.1; 10.6; 42.5 mg/l	ns
57E09	STOCK1N-75393	0.02; 0.11; 0.42; 2.1; 10.6; 42.5 mg/l	ns
57E10	STOCK6S-98246	0.02; 0.11; 0.42; 2.1; 10.6; 42.5 mg/l	ns
57E11	STOCK1N-75111	0.02; 0.11; 0.42; 2.1; 10.6; 42.5 mg/l	ns
57E12	STOCK1N-75432	0.02; 0.11; 0.42; 2.1; 10.6; 42.5 mg/l	ns
57F01	STOCK1N-75017	0.02; 0.11; 0.42; 2.1; 10.6; 42.5 mg/l	ns
57F02	STOCK1N-75261	0.02; 0.11; 0.42; 2.1; 10.6; 42.5 mg/l	ns
57F03	STOCK1N-74636	0.02; 0.11; 0.42; 2.1; 10.6; 42.5 mg/l	ns
57F04	STOCK1N-75511	0.02; 0.11; 0.42; 2.1; 10.6; 42.5 mg/l	ns
57F05	STOCK1N-75540	0.02; 0.11; 0.42; 2.1; 10.6; 42.5 mg/l	ns
57F06	STOCK1N-74890	0.02; 0.11; 0.42; 2.1; 10.6; 42.5 mg/l	ns
57F07	STOCK1N-74741	0.02; 0.11; 0.42; 2.1; 10.6; 42.5 mg/l	ns
57F08	STOCK1N-74996	0.02; 0.11; 0.42; 2.1; 10.6; 42.5 mg/l	ns
57F09	STOCK1N-75338	0.02; 0.11; 0.42; 2.1; 10.6; 42.5 mg/l	ns
57F10	STOCK6S-99679	0.02; 0.11; 0.42; 2.1; 10.6; 42.5 mg/l	ns
57F11	STOCK6S-99875	0.02; 0.11; 0.42; 2.1; 10.6; 42.5 mg/l	ns
57F12	STOCK7S-00182	0.02; 0.11; 0.42; 2.1; 10.6; 42.5 mg/l	ns
57G01	STOCK7S-01091	0.02; 0.11; 0.42; 2.1; 10.6; 42.5 mg/l	ns
57G02	STOCK7S-02583	0.02; 0.11; 0.42; 2.1; 10.6; 42.5 mg/l	ns
57G03	STOCK6S-95605	0.02; 0.11; 0.42; 2.1; 10.6; 42.5 mg/l	ns
57G04	STOCK1N-75651	0.02; 0.11; 0.42; 2.1; 10.6; 42.5 mg/l	ns
57G05	STOCK7S-06647	0.02; 0.11; 0.42; 2.1; 10.6; 42.5 mg/l	ns
57G06	STOCK1N-76034	0.02; 0.11; 0.42; 2.1; 10.6; 42.5 mg/l	ns
57G07	STOCK7S-08352	0.02; 0.11; 0.42; 2.1; 10.6; 42.5 mg/l	ns
57G08	STOCK1N-75825	0.02; 0.11; 0.42; 2.1; 10.6; 42.5 mg/l	ns
57G09	STOCK1N-75977	0.02; 0.11; 0.42; 2.1; 10.6; 42.5 mg/l	ns
57G10	STOCK1N-75892	0.02; 0.11; 0.42; 2.1; 10.6; 42.5 mg/l	ns
57G11	STOCK7S-08377	0.02; 0.11; 0.42; 2.1; 10.6; 42.5 mg/l	ns
57G12	STOCK7S-08909	0.02; 0.11; 0.42; 2.1; 10.6; 42.5 mg/l	ns
57H01	STOCK7S-06687	0.02; 0.11; 0.42; 2.1; 10.6; 42.5 mg/l	ns
57H02	STOCK7S-05244	0.02; 0.11; 0.42; 2.1; 10.6; 42.5 mg/l	ns
57H03	STOCK7S-09925	0.02; 0.11; 0.42; 2.1; 10.6; 42.5 mg/l	ns
57H04	STOCK7S-14310	0.02; 0.11; 0.42; 2.1; 10.6; 42.5 mg/l	ns
57H05	STOCK1N-76006	0.02; 0.11; 0.42; 2.1; 10.6; 42.5 mg/l	ns
57H06	STOCK1N-76152	0.02; 0.11; 0.42; 2.1; 10.6; 42.5 mg/l	ns
57H07	STOCK1N-78183	0.02; 0.11; 0.42; 2.1; 10.6; 42.5 mg/l	ns
57H08	STOCK1N-76141	0.02; 0.11; 0.42; 2.1; 10.6; 42.5 mg/l	ns
57H09	STOCK1N-76574	0.02; 0.11; 0.42; 2.1; 10.6; 42.5 mg/l	ns
57H10	STOCK1N-76652	0.02; 0.11; 0.42; 2.1; 10.6; 42.5 mg/l	ns
57H11	STOCK1N-76547	0.02; 0.11; 0.42; 2.1; 10.6; 42.5 mg/l	ns
57H12	STOCK7S-19413	0.02; 0.11; 0.42; 2.1; 10.6; 42.5 mg/l	ns
58A02	STOCK7S-19433	0.02; 0.11; 0.42; 2.1; 10.6; 42.5 mg/l	ns
58A03	STOCK7S-17785	0.02; 0.11; 0.42; 2.1; 10.6; 42.5 mg/l	ns
58A04	STOCK7S-18217	0.02; 0.11; 0.42; 2.1; 10.6; 42.5 mg/l	ns
58A05	STOCK7S-19825	0.02; 0.11; 0.42; 2.1; 10.6; 42.5 mg/l	ns
58A06	STOCK7S-19513	0.02; 0.11; 0.42; 2.1; 10.6; 42.5 mg/l	ns
58A07	STOCK7S-17443	0.02; 0.11; 0.42; 2.1; 10.6; 42.5 mg/l	ns
58A08	STOCK1N-76950	0.02; 0.11; 0.42; 2.1; 10.6; 42.5 mg/l	ns
58A09	STOCK1N-76866	0.02; 0.11; 0.42; 2.1; 10.6; 42.5 mg/l	ns
58A10	STOCK1N-76879	0.02; 0.11; 0.42; 2.1; 10.6; 42.5 mg/l	ns
58A11	STOCK1N-76790	0.02; 0.11; 0.42; 2.1; 10.6; 42.5 mg/l	ns
58A12	STOCK1N-77286	0.02; 0.11; 0.42; 2.1; 10.6; 42.5 mg/l	ns
58B01	STOCK1N-77078	0.02; 0.11; 0.42; 2.1; 10.6; 42.5 mg/l	ns
58B02	STOCK1N-77357	0.02; 0.11; 0.42; 2.1; 10.6; 42.5 mg/l	ns
58B03	STOCK7S-22960	0.02; 0.11; 0.42; 2.1; 10.6; 42.5 mg/l	ns
58B04	STOCK7S-23234	0.02; 0.11; 0.42; 2.1; 10.6; 42.5 mg/l	ns
58B05	STOCK1N-77058	0.02; 0.11; 0.42; 2.1; 10.6; 42.5 mg/l	ns
58B06	STOCK1N-77287	0.02; 0.11; 0.42; 2.1; 10.6; 42.5 mg/l	ns
58B07	STOCK1N-77493	0.02; 0.11; 0.42; 2.1; 10.6; 42.5 mg/l	ns
58B08	STOCK1N-77543	0.02; 0.11; 0.42; 2.1; 10.6; 42.5 mg/l	ns
58B09	STOCK1N-77532	0.02; 0.11; 0.42; 2.1; 10.6; 42.5 mg/l	ns
58B10	STOCK1N-77601	0.02; 0.11; 0.42; 2.1; 10.6; 42.5 mg/l	ns
58B11	STOCK7S-24814	0.02; 0.11; 0.42; 2.1; 10.6; 42.5 mg/l	ns
58B12	STOCK1N-90447	0.02; 0.11; 0.42; 2.1; 10.6; 42.5 mg/l	ns
58C01	STOCK1N-77704	0.02; 0.11; 0.42; 2.1; 10.6; 42.5 mg/l	ns
58C02	STOCK7S-26782	0.02; 0.11; 0.42; 2.1; 10.6; 42.5 mg/l	ns
58C03	STOCK1N-77995	0.02; 0.11; 0.42; 2.1; 10.6; 42.5 mg/l	ns
58C04	STOCK1N-78334	0.02; 0.11; 0.42; 2.1; 10.6; 42.5 mg/l	ns
58C05	STOCK1N-78217	0.02; 0.11; 0.42; 2.1; 10.6; 42.5 mg/l	ns
58C06	STOCK1N-78012	0.02; 0.11; 0.42; 2.1; 10.6; 42.5 mg/l	ns
58C07	STOCK1N-78264	0.02; 0.11; 0.42; 2.1; 10.6; 42.5 mg/l	ns
58C08	STOCK7S-28783	0.02; 0.11; 0.42; 2.1; 10.6; 42.5 mg/l	ns
58C09	STOCK7S-27439	0.02; 0.11; 0.42; 2.1; 10.6; 42.5 mg/l	ns
58C10	STOCK1N-78306	0.02; 0.11; 0.42; 2.1; 10.6; 42.5 mg/l	ns
58C11	STOCK7S-29603	0.02; 0.11; 0.42; 2.1; 10.6; 42.5 mg/l	ns
58C12	STOCK7S-29157	0.02; 0.11; 0.42; 2.1; 10.6; 42.5 mg/l	ns
58D01	STOCK1N-79008	0.02; 0.11; 0.42; 2.1; 10.6; 42.5 mg/l	ns
58D02	STOCK7S-32969	0.02; 0.11; 0.42; 2.1; 10.6; 42.5 mg/l	ns
58D03	STOCK1N-79235	0.02; 0.11; 0.42; 2.1; 10.6; 42.5 mg/l	ns
58D04	STOCK1N-78907	0.02; 0.11; 0.42; 2.1; 10.6; 42.5 mg/l	ns
58D05	STOCK1N-79292	0.02; 0.11; 0.42; 2.1; 10.6; 42.5 mg/l	ns
58D06	STOCK1N-78550	0.02; 0.11; 0.42; 2.1; 10.6; 42.5 mg/l	ns
58D07	STOCK1N-78549	0.02; 0.11; 0.42; 2.1; 10.6; 42.5 mg/l	ns
58D08	STOCK1N-79261	0.02; 0.11; 0.42; 2.1; 10.6; 42.5 mg/l	ns
58D09	STOCK1N-78853	0.02; 0.11; 0.42; 2.1; 10.6; 42.5 mg/l	ns
58D10	STOCK1N-79107	0.02; 0.11; 0.42; 2.1; 10.6; 42.5 mg/l	ns
58D11	STOCK1N-78569	0.02; 0.11; 0.42; 2.1; 10.6; 42.5 mg/l	ns
58D12	STOCK1N-79072	0.02; 0.11; 0.42; 2.1; 10.6; 42.5 mg/l	ns
58E01	STOCK1N-79195	0.02; 0.11; 0.42; 2.1; 10.6; 42.5 mg/l	ns
58E02	STOCK1N-78703	0.02; 0.11; 0.42; 2.1; 10.6; 42.5 mg/l	ns
58E03	STOCK1N-78441	0.02; 0.11; 0.42; 2.1; 10.6; 42.5 mg/l	ns
58E04	STOCK1N-79492	0.02; 0.11; 0.42; 2.1; 10.6; 42.5 mg/l	ns
58E05	STOCK7S-38269	0.02; 0.11; 0.42; 2.1; 10.6; 42.5 mg/l	ns
58E06	STOCK1N-79977	0.02; 0.11; 0.42; 2.1; 10.6; 42.5 mg/l	ns
58E07	STOCK1N-80094	0.02; 0.11; 0.42; 2.1; 10.6; 42.5 mg/l	ns
58E08	STOCK1N-79882	0.02; 0.11; 0.42; 2.1; 10.6; 42.5 mg/l	ns
58E09	STOCK1N-80096	0.02; 0.11; 0.42; 2.1; 10.6; 42.5 mg/l	ns
58E10	STOCK1N-79771	0.02; 0.11; 0.42; 2.1; 10.6; 42.5 mg/l	ns
58E11	STOCK1N-80114	0.02; 0.11; 0.42; 2.1; 10.6; 42.5 mg/l	ns
58E12	STOCK1N-80238	0.02; 0.11; 0.42; 2.1; 10.6; 42.5 mg/l	ns
58F01	STOCK1N-80178	0.02; 0.11; 0.42; 2.1; 10.6; 42.5 mg/l	ns
58F02	STOCK1N-79553	0.02; 0.11; 0.42; 2.1; 10.6; 42.5 mg/l	ns
58F03	STOCK1N-79419	0.02; 0.11; 0.42; 2.1; 10.6; 42.5 mg/l	ns
58F04	STOCK1N-79540	0.02; 0.11; 0.42; 2.1; 10.6; 42.5 mg/l	ns
58F05	STOCK1N-80190	0.02; 0.11; 0.42; 2.1; 10.6; 42.5 mg/l	ns
58F06	STOCK1N-80036	0.02; 0.11; 0.42; 2.1; 10.6; 42.5 mg/l	ns
58F07	STOCK1N-80127	0.02; 0.11; 0.42; 2.1; 10.6; 42.5 mg/l	ns
58F08	STOCK1N-79991	0.02; 0.11; 0.42; 2.1; 10.6; 42.5 mg/l	ns
58F09	STOCK1N-80219	0.02; 0.11; 0.42; 2.1; 10.6; 42.5 mg/l	ns
58F10	STOCK1N-79368	0.02; 0.11; 0.42; 2.1; 10.6; 42.5 mg/l	ns
58F11	STOCK1N-80140	0.02; 0.11; 0.42; 2.1; 10.6; 42.5 mg/l	ns
58F12	STOCK1N-79578	0.02; 0.11; 0.42; 2.1; 10.6; 42.5 mg/l	ns
58G01	STOCK1N-79516	0.02; 0.11; 0.42; 2.1; 10.6; 42.5 mg/l	ns
58G02	STOCK7S-42082	0.02; 0.11; 0.42; 2.1; 10.6; 42.5 mg/l	ns
58G03	STOCK1N-81242	0.02; 0.11; 0.42; 2.1; 10.6; 42.5 mg/l	ns
58G04	STOCK1N-81467	0.02; 0.11; 0.42; 2.1; 10.6; 42.5 mg/l	ns
58G05	STOCK1N-80863	0.02; 0.11; 0.42; 2.1; 10.6; 42.5 mg/l	ns
58G06	STOCK1N-80825	0.02; 0.11; 0.42; 2.1; 10.6; 42.5 mg/l	ns
58G07	STOCK1N-81869	0.02; 0.11; 0.42; 2.1; 10.6; 42.5 mg/l	ns
58G08	STOCK1N-82165	0.02; 0.11; 0.42; 2.1; 10.6; 42.5 mg/l	ns
58G09	STOCK1N-80899	0.02; 0.11; 0.42; 2.1; 10.6; 42.5 mg/l	ns
58G10	STOCK1N-81618	0.02; 0.11; 0.42; 2.1; 10.6; 42.5 mg/l	ns
58G11	STOCK1N-81579	0.02; 0.11; 0.42; 2.1; 10.6; 42.5 mg/l	ns
58G12	STOCK1N-80468	0.02; 0.11; 0.42; 2.1; 10.6; 42.5 mg/l	ns
58H01	STOCK1N-80591	0.02; 0.11; 0.42; 2.1; 10.6; 42.5 mg/l	ns
58H02	STOCK1N-80959	0.02; 0.11; 0.42; 2.1; 10.6; 42.5 mg/l	ns
58H03	STOCK1N-80271	0.02; 0.11; 0.42; 2.1; 10.6; 42.5 mg/l	ns
58H04	STOCK1N-80294	0.02; 0.11; 0.42; 2.1; 10.6; 42.5 mg/l	ns
58H05	STOCK1N-81410	0.02; 0.11; 0.42; 2.1; 10.6; 42.5 mg/l	ns
58H06	STOCK1N-80431	0.02; 0.11; 0.42; 2.1; 10.6; 42.5 mg/l	ns
58H07	STOCK1N-81194	0.02; 0.11; 0.42; 2.1; 10.6; 42.5 mg/l	ns
58H08	STOCK1N-81209	0.02; 0.11; 0.42; 2.1; 10.6; 42.5 mg/l	ns
58H09	STOCK1N-81666	0.02; 0.11; 0.42; 2.1; 10.6; 42.5 mg/l	ns
58H10	STOCK1N-80295	0.02; 0.11; 0.42; 2.1; 10.6; 42.5 mg/l	ns
58H11	STOCK1N-81344	0.02; 0.11; 0.42; 2.1; 10.6; 42.5 mg/l	ns
58H12	STOCK1N-81507	0.02; 0.11; 0.42; 2.1; 10.6; 42.5 mg/l	ns
59A02	STOCK7S-42492	0.02; 0.11; 0.42; 2.1; 10.6; 42.5 mg/l	ns
59A03	STOCK1N-81619	0.02; 0.11; 0.42; 2.1; 10.6; 42.5 mg/l	ns
59A04	STOCK1N-81612	0.02; 0.11; 0.42; 2.1; 10.6; 42.5 mg/l	ns
59A05	STOCK1N-80722	0.02; 0.11; 0.42; 2.1; 10.6; 42.5 mg/l	ns
59A06	STOCK1N-80478	0.02; 0.11; 0.42; 2.1; 10.6; 42.5 mg/l	ns
59A07	STOCK1N-81785	0.02; 0.11; 0.42; 2.1; 10.6; 42.5 mg/l	ns
59A08	STOCK1N-82015	0.02; 0.11; 0.42; 2.1; 10.6; 42.5 mg/l	ns
59A09	STOCK1N-81325	0.02; 0.11; 0.42; 2.1; 10.6; 42.5 mg/l	ns
59A10	STOCK1N-81341	0.02; 0.11; 0.42; 2.1; 10.6; 42.5 mg/l	ns
59A11	STOCK1N-81702	0.02; 0.11; 0.42; 2.1; 10.6; 42.5 mg/l	ns
59A12	STOCK1N-80401	0.02; 0.11; 0.42; 2.1; 10.6; 42.5 mg/l	ns
59B01	STOCK1N-81729	0.02; 0.11; 0.42; 2.1; 10.6; 42.5 mg/l	ns
59B02	STOCK1N-81304	0.02; 0.11; 0.42; 2.1; 10.6; 42.5 mg/l	ns
59B03	STOCK1N-82117	0.02; 0.11; 0.42; 2.1; 10.6; 42.5 mg/l	ns
59B04	STOCK1N-81967	0.02; 0.11; 0.42; 2.1; 10.6; 42.5 mg/l	ns
59B05	STOCK1N-80305	0.02; 0.11; 0.42; 2.1; 10.6; 42.5 mg/l	ns
59B06	STOCK1N-81394	0.02; 0.11; 0.42; 2.1; 10.6; 42.5 mg/l	ns
59B07	STOCK1N-81678	0.02; 0.11; 0.42; 2.1; 10.6; 42.5 mg/l	ns
59B08	STOCK1N-80927	0.02; 0.11; 0.42; 2.1; 10.6; 42.5 mg/l	ns
59B09	STOCK1N-80341	0.02; 0.11; 0.42; 2.1; 10.6; 42.5 mg/l	ns
59B10	STOCK1N-80865	0.02; 0.11; 0.42; 2.1; 10.6; 42.5 mg/l	ns
59B11	STOCK1N-81392	0.02; 0.11; 0.42; 2.1; 10.6; 42.5 mg/l	ns
59B12	STOCK1N-82386	0.02; 0.11; 0.42; 2.1; 10.6; 42.5 mg/l	ns
59C01	STOCK1N-81749	0.02; 0.11; 0.42; 2.1; 10.6; 42.5 mg/l	ns
59C02	STOCK1N-81247	0.02; 0.11; 0.42; 2.1; 10.6; 42.5 mg/l	ns
59C03	STOCK1N-82370	0.02; 0.11; 0.42; 2.1; 10.6; 42.5 mg/l	ns
59C04	STOCK1N-83099	0.02; 0.11; 0.42; 2.1; 10.6; 42.5 mg/l	ns
59C05	STOCK7S-46815	0.02; 0.11; 0.42; 2.1; 10.6; 42.5 mg/l	ns
59C06	STOCK1N-83668	0.02; 0.11; 0.42; 2.1; 10.6; 42.5 mg/l	ns
59C08	STOCK1N-83616	0.02; 0.11; 0.42; 2.1; 10.6; 42.5 mg/l	ns
59C09	STOCK1N-83493	0.02; 0.11; 0.42; 2.1; 10.6; 42.5 mg/l	ns
59C10	STOCK1N-83211	0.02; 0.11; 0.42; 2.1; 10.6; 42.5 mg/l	ns
59C11	STOCK1N-82850	0.02; 0.11; 0.42; 2.1; 10.6; 42.5 mg/l	ns
59C12	STOCK1N-84063	0.02; 0.11; 0.42; 2.1; 10.6; 42.5 mg/l	ns
59D01	STOCK7S-46444	0.02; 0.11; 0.42; 2.1; 10.6; 42.5 mg/l	ns
59D02	STOCK7S-47367	0.02; 0.11; 0.42; 2.1; 10.6; 42.5 mg/l	ns
59D03	STOCK1N-82715	0.02; 0.11; 0.42; 2.1; 10.6; 42.5 mg/l	ns
59D04	STOCK1N-82664	0.02; 0.11; 0.42; 2.1; 10.6; 42.5 mg/l	ns
59D05	STOCK1N-82503	0.02; 0.11; 0.42; 2.1; 10.6; 42.5 mg/l	ns
59D06	STOCK7S-46117	0.02; 0.11; 0.42; 2.1; 10.6; 42.5 mg/l	ns
59D07	STOCK1N-83573	0.02; 0.11; 0.42; 2.1; 10.6; 42.5 mg/l	ns
59D08	STOCK1N-83060	0.02; 0.11; 0.42; 2.1; 10.6; 42.5 mg/l	ns
59D09	STOCK1N-83186	0.02; 0.11; 0.42; 2.1; 10.6; 42.5 mg/l	ns
59D11	STOCK1N-82692	0.02; 0.11; 0.42; 2.1; 10.6; 42.5 mg/l	ns
59D12	STOCK7S-46881	0.02; 0.11; 0.42; 2.1; 10.6; 42.5 mg/l	ns
59E01	STOCK1N-83538	0.02; 0.11; 0.42; 2.1; 10.6; 42.5 mg/l	ns
59E02	STOCK1N-83049	0.02; 0.11; 0.42; 2.1; 10.6; 42.5 mg/l	ns
59E03	STOCK1N-83970	0.02; 0.11; 0.42; 2.1; 10.6; 42.5 mg/l	ns
59E04	STOCK1N-85225	0.02; 0.11; 0.42; 2.1; 10.6; 42.5 mg/l	ns
59E05	STOCK1N-85792	0.02; 0.11; 0.42; 2.1; 10.6; 42.5 mg/l	ns
59E06	STOCK1N-85028	0.02; 0.11; 0.42; 2.1; 10.6; 42.5 mg/l	ns
59E07	STOCK1N-86393	0.02; 0.11; 0.42; 2.1; 10.6; 42.5 mg/l	ns
59E08	STOCK1N-84201	0.02; 0.11; 0.42; 2.1; 10.6; 42.5 mg/l	ns
59E09	STOCK1N-84280	0.02; 0.11; 0.42; 2.1; 10.6; 42.5 mg/l	ns
59E10	STOCK1N-85117	0.02; 0.11; 0.42; 2.1; 10.6; 42.5 mg/l	ns
59E11	STOCK1N-84780	0.02; 0.11; 0.42; 2.1; 10.6; 42.5 mg/l	ns
59E12	STOCK1N-85247	0.02; 0.11; 0.42; 2.1; 10.6; 42.5 mg/l	ns
59F01	STOCK1N-86298	0.02; 0.11; 0.42; 2.1; 10.6; 42.5 mg/l	ns
59F02	STOCK1N-85282	0.02; 0.11; 0.42; 2.1; 10.6; 42.5 mg/l	ns
59F03	STOCK1N-84357	0.02; 0.11; 0.42; 2.1; 10.6; 42.5 mg/l	ns
59F04	STOCK1N-84729	0.02; 0.11; 0.42; 2.1; 10.6; 42.5 mg/l	ns
59F05	STOCK1N-85810	0.02; 0.11; 0.42; 2.1; 10.6; 42.5 mg/l	ns
59F06	STOCK1N-85947	0.02; 0.11; 0.42; 2.1; 10.6; 42.5 mg/l	ns
59F07	STOCK1N-85115	0.02; 0.11; 0.42; 2.1; 10.6; 42.5 mg/l	ns
59F08	STOCK1N-85272	0.02; 0.11; 0.42; 2.1; 10.6; 42.5 mg/l	ns
59F09	STOCK1N-84539	0.02; 0.11; 0.42; 2.1; 10.6; 42.5 mg/l	ns
59F10	STOCK1N-84439	0.02; 0.11; 0.42; 2.1; 10.6; 42.5 mg/l	ns
59F11	STOCK7S-48480	0.02; 0.11; 0.42; 2.1; 10.6; 42.5 mg/l	ns
59F12	STOCK1N-85506	0.02; 0.11; 0.42; 2.1; 10.6; 42.5 mg/l	ns
59G01	STOCK1N-85342	0.02; 0.11; 0.42; 2.1; 10.6; 42.5 mg/l	ns
59G02	STOCK1N-84308	0.02; 0.11; 0.42; 2.1; 10.6; 42.5 mg/l	ns
59G03	STOCK1N-84257	0.02; 0.11; 0.42; 2.1; 10.6; 42.5 mg/l	ns
59G04	STOCK1N-86047	0.02; 0.11; 0.42; 2.1; 10.6; 42.5 mg/l	ns
59G05	STOCK1N-86250	0.02; 0.11; 0.42; 2.1; 10.6; 42.5 mg/l	ns
59G06	STOCK1N-85529	0.02; 0.11; 0.42; 2.1; 10.6; 42.5 mg/l	ns
59G07	STOCK1N-85832	0.02; 0.11; 0.42; 2.1; 10.6; 42.5 mg/l	ns
59G08	STOCK1N-86441	0.02; 0.11; 0.42; 2.1; 10.6; 42.5 mg/l	ns
59G09	STOCK1N-85070	0.02; 0.11; 0.42; 2.1; 10.6; 42.5 mg/l	ns
59G10	STOCK7S-50049	0.02; 0.11; 0.42; 2.1; 10.6; 42.5 mg/l	ns
59G11	STOCK1N-84262	0.02; 0.11; 0.42; 2.1; 10.6; 42.5 mg/l	ns
59G12	STOCK1N-84859	0.02; 0.11; 0.42; 2.1; 10.6; 42.5 mg/l	ns
59H01	STOCK1N-86004	0.02; 0.11; 0.42; 2.1; 10.6; 42.5 mg/l	ns
59H02	STOCK1N-86515	0.02; 0.11; 0.42; 2.1; 10.6; 42.5 mg/l	ns
59H03	STOCK1N-86508	0.02; 0.11; 0.42; 2.1; 10.6; 42.5 mg/l	ns
59H04	STOCK1N-87280	0.02; 0.11; 0.42; 2.1; 10.6; 42.5 mg/l	ns
59H05	STOCK1N-86740	0.02; 0.11; 0.42; 2.1; 10.6; 42.5 mg/l	ns
59H06	STOCK1N-87041	0.02; 0.11; 0.42; 2.1; 10.6; 42.5 mg/l	ns
59H07	STOCK1N-86684	0.02; 0.11; 0.42; 2.1; 10.6; 42.5 mg/l	ns
59H08	STOCK1N-86561	0.02; 0.11; 0.42; 2.1; 10.6; 42.5 mg/l	ns
59H09	STOCK1N-87026	0.02; 0.11; 0.42; 2.1; 10.6; 42.5 mg/l	ns
59H10	STOCK1N-86793	0.02; 0.11; 0.42; 2.1; 10.6; 42.5 mg/l	ns
59H11	STOCK1N-87010	0.02; 0.11; 0.42; 2.1; 10.6; 42.5 mg/l	ns
59H12	STOCK1N-86981	0.02; 0.11; 0.42; 2.1; 10.6; 42.5 mg/l	ns
60A02	STOCK1N-86495	0.02; 0.11; 0.42; 2.1; 10.6; 42.5 mg/l	ns
60A03	STOCK1N-87088	0.02; 0.11; 0.42; 2.1; 10.6; 42.5 mg/l	ns
60A04	STOCK1N-86894	0.02; 0.11; 0.42; 2.1; 10.6; 42.5 mg/l	ns
60A05	STOCK1N-86801	0.02; 0.11; 0.42; 2.1; 10.6; 42.5 mg/l	ns
60A06	STOCK1N-87277	0.02; 0.11; 0.42; 2.1; 10.6; 42.5 mg/l	ns
60A07	STOCK1N-87439	0.02; 0.11; 0.42; 2.1; 10.6; 42.5 mg/l	ns
60A08	STOCK1N-86845	0.02; 0.11; 0.42; 2.1; 10.6; 42.5 mg/l	ns
60A09	STOCK1N-87278	0.02; 0.11; 0.42; 2.1; 10.6; 42.5 mg/l	ns
60A10	STOCK1N-87232	0.02; 0.11; 0.42; 2.1; 10.6; 42.5 mg/l	ns
60A11	STOCK7S-53013	0.02; 0.11; 0.42; 2.1; 10.6; 42.5 mg/l	ns
60A12	STOCK1N-87405	0.02; 0.11; 0.42; 2.1; 10.6; 42.5 mg/l	ns
60B01	STOCK1N-88899	0.02; 0.11; 0.42; 2.1; 10.6; 42.5 mg/l	ns
60B02	STOCK1N-89372	0.02; 0.11; 0.42; 2.1; 10.6; 42.5 mg/l	ns
60B03	STOCK1N-88456	0.02; 0.11; 0.42; 2.1; 10.6; 42.5 mg/l	ns
60B04	STOCK1N-88104	0.02; 0.11; 0.42; 2.1; 10.6; 42.5 mg/l	ns
60B05	STOCK1N-91167	0.02; 0.11; 0.42; 2.1; 10.6; 42.5 mg/l	ns
60B06	STOCK1N-88207	0.02; 0.11; 0.42; 2.1; 10.6; 42.5 mg/l	ns
60B07	STOCK1N-88665	0.02; 0.11; 0.42; 2.1; 10.6; 42.5 mg/l	ns
60B08	STOCK1N-90363	0.02; 0.11; 0.42; 2.1; 10.6; 42.5 mg/l	ns
60B09	STOCK1N-89797	0.02; 0.11; 0.42; 2.1; 10.6; 42.5 mg/l	ns
60B10	STOCK7S-53783	0.02; 0.11; 0.42; 2.1; 10.6; 42.5 mg/l	ns
60B11	STOCK1N-90378	0.02; 0.11; 0.42; 2.1; 10.6; 42.5 mg/l	ns
60B12	STOCK1N-90616	0.02; 0.11; 0.42; 2.1; 10.6; 42.5 mg/l	ns
60C01	STOCK1N-90086	0.02; 0.11; 0.42; 2.1; 10.6; 42.5 mg/l	ns
60C02	STOCK1N-88225	0.02; 0.11; 0.42; 2.1; 10.6; 42.5 mg/l	ns
60C03	STOCK1N-89327	0.02; 0.11; 0.42; 2.1; 10.6; 42.5 mg/l	ns
60C04	STOCK1N-89973	0.02; 0.11; 0.42; 2.1; 10.6; 42.5 mg/l	ns
60C05	STOCK1N-88369	0.02; 0.11; 0.42; 2.1; 10.6; 42.5 mg/l	ns
60C06	STOCK1N-89255	0.02; 0.11; 0.42; 2.1; 10.6; 42.5 mg/l	ns
60C07	STOCK1N-91075	0.02; 0.11; 0.42; 2.1; 10.6; 42.5 mg/l	ns
60C08	STOCK1N-88336	0.02; 0.11; 0.42; 2.1; 10.6; 42.5 mg/l	ns
60C09	STOCK7S-54515	0.02; 0.11; 0.42; 2.1; 10.6; 42.5 mg/l	ns
60C10	STOCK1N-91116	0.02; 0.11; 0.42; 2.1; 10.6; 42.5 mg/l	ns
60C11	STOCK1N-91471	0.02; 0.11; 0.42; 2.1; 10.6; 42.5 mg/l	ns
60C12	STOCK1N-89831	0.02; 0.11; 0.42; 2.1; 10.6; 42.5 mg/l	ns
60D01	STOCK1N-88059	0.02; 0.11; 0.42; 2.1; 10.6; 42.5 mg/l	ns
60D02	STOCK1N-92861	0.02; 0.11; 0.42; 2.1; 10.6; 42.5 mg/l	ns
60D03	STOCK1N-92031	0.02; 0.11; 0.42; 2.1; 10.6; 42.5 mg/l	ns
60D04	STOCK1N-92040	0.02; 0.11; 0.42; 2.1; 10.6; 42.5 mg/l	ns
60D05	STOCK1N-92195	0.02; 0.11; 0.42; 2.1; 10.6; 42.5 mg/l	ns
60D06	STOCK1N-92680	0.02; 0.11; 0.42; 2.1; 10.6; 42.5 mg/l	ns
60D07	STOCK1N-92279	0.02; 0.11; 0.42; 2.1; 10.6; 42.5 mg/l	ns
60D08	STOCK1N-91827	0.02; 0.11; 0.42; 2.1; 10.6; 42.5 mg/l	ns
60D10	STOCK1N-92416	0.02; 0.11; 0.42; 2.1; 10.6; 42.5 mg/l	ns
60D11	STOCK1N-92921	0.02; 0.11; 0.42; 2.1; 10.6; 42.5 mg/l	ns
60D12	STOCK1N-92580	0.02; 0.11; 0.42; 2.1; 10.6; 42.5 mg/l	ns
60E01	STOCK1N-92618	0.02; 0.11; 0.42; 2.1; 10.6; 42.5 mg/l	ns
60E02	STOCK1N-95169	0.02; 0.11; 0.42; 2.1; 10.6; 42.5 mg/l	ns
60E03	STOCK1N-93933	0.02; 0.11; 0.42; 2.1; 10.6; 42.5 mg/l	ns
60E04	STOCK1N-93580	0.02; 0.11; 0.42; 2.1; 10.6; 42.5 mg/l	ns
60E05	STOCK1N-94036	0.02; 0.11; 0.42; 2.1; 10.6; 42.5 mg/l	ns
60E06	STOCK1N-94002	0.02; 0.11; 0.42; 2.1; 10.6; 42.5 mg/l	ns
60E07	STOCK1N-93511	0.02; 0.11; 0.42; 2.1; 10.6; 42.5 mg/l	ns
60E08	STOCK1N-93964	0.02; 0.11; 0.42; 2.1; 10.6; 42.5 mg/l	ns
60E09	STOCK1N-95291	0.02; 0.11; 0.42; 2.1; 10.6; 42.5 mg/l	ns
60E10	STOCK1N-93415	0.02; 0.11; 0.42; 2.1; 10.6; 42.5 mg/l	ns
60E11	STOCK1N-93423	0.02; 0.11; 0.42; 2.1; 10.6; 42.5 mg/l	ns
60E12	STOCK1N-94669	0.02; 0.11; 0.42; 2.1; 10.6; 42.5 mg/l	ns
60F01	STOCK1N-93245	0.02; 0.11; 0.42; 2.1; 10.6; 42.5 mg/l	ns
60F02	STOCK1N-95296	0.02; 0.11; 0.42; 2.1; 10.6; 42.5 mg/l	ns
60F03	STOCK1N-94285	0.02; 0.11; 0.42; 2.1; 10.6; 42.5 mg/l	ns
60F04	STOCK1N-94790	0.02; 0.11; 0.42; 2.1; 10.6; 42.5 mg/l	ns
60F05	STOCK1N-95233	0.02; 0.11; 0.42; 2.1; 10.6; 42.5 mg/l	ns
60F06	STOCK1N-94458	0.02; 0.11; 0.42; 2.1; 10.6; 42.5 mg/l	ns
60F07	STOCK1N-94321	0.02; 0.11; 0.42; 2.1; 10.6; 42.5 mg/l	ns
60F08	STOCK1N-93887	0.02; 0.11; 0.42; 2.1; 10.6; 42.5 mg/l	ns
60F09	STOCK1N-93719	0.02; 0.11; 0.42; 2.1; 10.6; 42.5 mg/l	ns
60F10	STOCK1N-94785	0.02; 0.11; 0.42; 2.1; 10.6; 42.5 mg/l	ns
60F11	STOCK1N-95062	0.02; 0.11; 0.42; 2.1; 10.6; 42.5 mg/l	ns
60F12	STOCK1N-93485	0.02; 0.11; 0.42; 2.1; 10.6; 42.5 mg/l	ns
60G01	STOCK1N-94026	0.02; 0.11; 0.42; 2.1; 10.6; 42.5 mg/l	ns
60G02	STOCK1N-93724	0.02; 0.11; 0.42; 2.1; 10.6; 42.5 mg/l	ns
60G03	STOCK1N-93749	0.02; 0.11; 0.42; 2.1; 10.6; 42.5 mg/l	ns
60G04	STOCK1N-93372	0.02; 0.11; 0.42; 2.1; 10.6; 42.5 mg/l	ns
60G05	STOCK1N-95499	0.02; 0.11; 0.42; 2.1; 10.6; 42.5 mg/l	ns
60G06	STOCK1N-95513	0.02; 0.11; 0.42; 2.1; 10.6; 42.5 mg/l	ns
60G07	STOCK1N-95573	0.02; 0.11; 0.42; 2.1; 10.6; 42.5 mg/l	ns
60G08	STOCK1N-96322	0.02; 0.11; 0.42; 2.1; 10.6; 42.5 mg/l	ns
60G09	STOCK1N-95831	0.02; 0.11; 0.42; 2.1; 10.6; 42.5 mg/l	ns
60G10	STOCK1N-95754	0.02; 0.11; 0.42; 2.1; 10.6; 42.5 mg/l	ns
60G11	STOCK1N-97118	0.02; 0.11; 0.42; 2.1; 10.6; 42.5 mg/l	ns
60G12	STOCK1N-95844	0.02; 0.11; 0.42; 2.1; 10.6; 42.5 mg/l	ns
60H01	STOCK1N-95905	0.02; 0.11; 0.42; 2.1; 10.6; 42.5 mg/l	ns
60H02	STOCK1N-95907	0.02; 0.11; 0.42; 2.1; 10.6; 42.5 mg/l	ns
60H03	STOCK1N-95633	0.02; 0.11; 0.42; 2.1; 10.6; 42.5 mg/l	ns
60H04	STOCK1N-96798	0.02; 0.11; 0.42; 2.1; 10.6; 42.5 mg/l	ns
60H05	STOCK1N-96308	0.02; 0.11; 0.42; 2.1; 10.6; 42.5 mg/l	ns
60H06	STOCK1N-96424	0.02; 0.11; 0.42; 2.1; 10.6; 42.5 mg/l	ns
60H07	STOCK1N-96079	0.02; 0.11; 0.42; 2.1; 10.6; 42.5 mg/l	ns
60H08	STOCK1N-96152	0.02; 0.11; 0.42; 2.1; 10.6; 42.5 mg/l	ns
60H09	STOCK7S-67313	0.02; 0.11; 0.42; 2.1; 10.6; 42.5 mg/l	ns
60H10	STOCK1N-96406	0.02; 0.11; 0.42; 2.1; 10.6; 42.5 mg/l	ns
60H11	STOCK1N-97226	0.02; 0.11; 0.42; 2.1; 10.6; 42.5 mg/l	ns
60H12	STOCK1N-95899	0.02; 0.11; 0.42; 2.1; 10.6; 42.5 mg/l	ns
62A02	STOCK1N-34206	0.02; 0.11; 0.42; 2.1; 10.6; 42.5 mg/l	ns
62A03	STOCK1N-34124	0.02; 0.11; 0.42; 2.1; 10.6; 42.5 mg/l	ns
62A04	STOCK1N-33984	0.02; 0.11; 0.42; 2.1; 10.6; 42.5 mg/l	ns
62A05	STOCK1N-33868	0.02; 0.11; 0.42; 2.1; 10.6; 42.5 mg/l	ns
62A06	STOCK3S-55679	0.02; 0.11; 0.42; 2.1; 10.6; 42.5 mg/l	ns
62A07	STOCK1N-35211	0.02; 0.11; 0.42; 2.1; 10.6; 42.5 mg/l	ns
62A08	STOCK1N-34886	0.02; 0.11; 0.42; 2.1; 10.6; 42.5 mg/l	ns
62A09	STOCK1N-34386	0.02; 0.11; 0.42; 2.1; 10.6; 42.5 mg/l	ns
62A10	STOCK1N-36279	0.02; 0.11; 0.42; 2.1; 10.6; 42.5 mg/l	ns
62A11	STOCK1N-33615	0.02; 0.11; 0.42; 2.1; 10.6; 42.5 mg/l	ns
62A12	STOCK1N-35428	0.02; 0.11; 0.42; 2.1; 10.6; 42.5 mg/l	ns
62B01	STOCK3S-60465	0.02; 0.11; 0.42; 2.1; 10.6; 42.5 mg/l	ns
62B02	STOCK1N-34940	0.02; 0.11; 0.42; 2.1; 10.6; 42.5 mg/l	ns
62B03	STOCK1N-35369	0.02; 0.11; 0.42; 2.1; 10.6; 42.5 mg/l	ns
62B04	STOCK1N-35320	0.02; 0.11; 0.42; 2.1; 10.6; 42.5 mg/l	ns
62B05	STOCK3S-37762	0.02; 0.11; 0.42; 2.1; 10.6; 42.5 mg/l	ns
62B06	STOCK3S-57771	0.02; 0.11; 0.42; 2.1; 10.6; 42.5 mg/l	ns
62B07	STOCK1N-34271	0.02; 0.11; 0.42; 2.1; 10.6; 42.5 mg/l	ns
62B08	STOCK3S-39137	0.02; 0.11; 0.42; 2.1; 10.6; 42.5 mg/l	ns
62B09	STOCK5S-51691	0.02; 0.11; 0.42; 2.1; 10.6; 42.5 mg/l	ns
62B10	STOCK1N-39894	0.02; 0.11; 0.42; 2.1; 10.6; 42.5 mg/l	ns
62B11	STOCK1N-40394	0.02; 0.11; 0.42; 2.1; 10.6; 42.5 mg/l	ns
62B12	STOCK1N-34437	0.02; 0.11; 0.42; 2.1; 10.6; 42.5 mg/l	ns
62C01	STOCK3S-46838	0.02; 0.11; 0.42; 2.1; 10.6; 42.5 mg/l	ns
62C02	STOCK1N-35660	0.02; 0.11; 0.42; 2.1; 10.6; 42.5 mg/l	ns
62C03	STOCK1N-40199	0.02; 0.11; 0.42; 2.1; 10.6; 42.5 mg/l	ns
62C04	STOCK1N-35771	0.02; 0.11; 0.42; 2.1; 10.6; 42.5 mg/l	ns
62C05	STOCK1N-35626	0.02; 0.11; 0.42; 2.1; 10.6; 42.5 mg/l	ns
62C06	STOCK3S-62909	0.02; 0.11; 0.42; 2.1; 10.6; 42.5 mg/l	ns
62C07	STOCK3S-70083	0.02; 0.11; 0.42; 2.1; 10.6; 42.5 mg/l	ns
62C08	STOCK1N-37730	0.02; 0.11; 0.42; 2.1; 10.6; 42.5 mg/l	ns
62C09	STOCK3S-82868	0.02; 0.11; 0.42; 2.1; 10.6; 42.5 mg/l	ns
62C10	STOCK3S-47139	0.02; 0.11; 0.42; 2.1; 10.6; 42.5 mg/l	ns
62C11	STOCK3S-77282	0.02; 0.11; 0.42; 2.1; 10.6; 42.5 mg/l	ns
62C12	STOCK1N-36428	0.02; 0.11; 0.42; 2.1; 10.6; 42.5 mg/l	ns
62D01	STOCK1N-36418	0.02; 0.11; 0.42; 2.1; 10.6; 42.5 mg/l	ns
62D02	STOCK3S-94227	0.02; 0.11; 0.42; 2.1; 10.6; 42.5 mg/l	ns
62D03	STOCK3S-92808	0.02; 0.11; 0.42; 2.1; 10.6; 42.5 mg/l	ns
62D04	STOCK1N-36139	0.02; 0.11; 0.42; 2.1; 10.6; 42.5 mg/l	ns
62D05	STOCK1N-36509	0.02; 0.11; 0.42; 2.1; 10.6; 42.5 mg/l	ns
62D06	STOCK3S-77119	0.02; 0.11; 0.42; 2.1; 10.6; 42.5 mg/l	ns
62D07	STOCK3S-61666	0.02; 0.11; 0.42; 2.1; 10.6; 42.5 mg/l	ns
62D09	STOCK3S-79612	0.02; 0.11; 0.42; 2.1; 10.6; 42.5 mg/l	ns
62D10	STOCK1N-35882	0.02; 0.11; 0.42; 2.1; 10.6; 42.5 mg/l	ns
62D11	STOCK3S-66603	0.02; 0.11; 0.42; 2.1; 10.6; 42.5 mg/l	ns
62D12	STOCK1N-35680	0.02; 0.11; 0.42; 2.1; 10.6; 42.5 mg/l	ns
62E01	STOCK1N-36134	0.02; 0.11; 0.42; 2.1; 10.6; 42.5 mg/l	ns
62E02	STOCK3S-66760	0.02; 0.11; 0.42; 2.1; 10.6; 42.5 mg/l	ns
62E03	STOCK1N-39437	0.02; 0.11; 0.42; 2.1; 10.6; 42.5 mg/l	ns
62E05	STOCK1N-39534	0.02; 0.11; 0.42; 2.1; 10.6; 42.5 mg/l	ns
62E06	STOCK3S-88989	0.02; 0.11; 0.42; 2.1; 10.6; 42.5 mg/l	ns
62E07	STOCK1N-39209	0.02; 0.11; 0.42; 2.1; 10.6; 42.5 mg/l	ns
62E08	STOCK1N-36778	0.02; 0.11; 0.42; 2.1; 10.6; 42.5 mg/l	ns
62E09	STOCK1N-39350	0.02; 0.11; 0.42; 2.1; 10.6; 42.5 mg/l	ns
62E10	STOCK1N-40456	0.02; 0.11; 0.42; 2.1; 10.6; 42.5 mg/l	ns
62E11	STOCK1N-39072	0.02; 0.11; 0.42; 2.1; 10.6; 42.5 mg/l	ns
62E12	STOCK1N-37470	0.02; 0.11; 0.42; 2.1; 10.6; 42.5 mg/l	ns
62F01	STOCK3S-72198	0.02; 0.11; 0.42; 2.1; 10.6; 42.5 mg/l	ns
62F02	STOCK3S-84416	0.02; 0.11; 0.42; 2.1; 10.6; 42.5 mg/l	ns
62F03	STOCK3S-79876	0.02; 0.11; 0.42; 2.1; 10.6; 42.5 mg/l	ns
62F04	STOCK1N-40717	0.02; 0.11; 0.42; 2.1; 10.6; 42.5 mg/l	ns
62F05	STOCK1N-38843	0.02; 0.11; 0.42; 2.1; 10.6; 42.5 mg/l	ns
62F06	STOCK1N-36537	0.02; 0.11; 0.42; 2.1; 10.6; 42.5 mg/l	ns
62F07	STOCK1N-38204	0.02; 0.11; 0.42; 2.1; 10.6; 42.5 mg/l	ns
62F08	STOCK1N-36552	0.02; 0.11; 0.42; 2.1; 10.6; 42.5 mg/l	ns
62F09	STOCK1N-38929	0.02; 0.11; 0.42; 2.1; 10.6; 42.5 mg/l	ns
62F10	STOCK1N-41320	0.02; 0.11; 0.42; 2.1; 10.6; 42.5 mg/l	ns
62F11	STOCK4S-24992	0.02; 0.11; 0.42; 2.1; 10.6; 42.5 mg/l	ns
62F12	STOCK1N-38936	0.02; 0.11; 0.42; 2.1; 10.6; 42.5 mg/l	ns
62G01	STOCK4S-12023	0.02; 0.11; 0.42; 2.1; 10.6; 42.5 mg/l	ns
62G02	STOCK1N-38109	0.02; 0.11; 0.42; 2.1; 10.6; 42.5 mg/l	ns
62G03	STOCK4S-26743	0.02; 0.11; 0.42; 2.1; 10.6; 42.5 mg/l	ns
62G04	STOCK1N-39661	0.02; 0.11; 0.42; 2.1; 10.6; 42.5 mg/l	ns
62G05	STOCK1N-35173	0.02; 0.11; 0.42; 2.1; 10.6; 42.5 mg/l	ns
62G06	STOCK1N-35208	0.02; 0.11; 0.42; 2.1; 10.6; 42.5 mg/l	ns
62G07	STOCK1N-35478	0.02; 0.11; 0.42; 2.1; 10.6; 42.5 mg/l	ns
62G08	STOCK1N-35349	0.02; 0.11; 0.42; 2.1; 10.6; 42.5 mg/l	ns
62G09	STOCK1N-35216	0.02; 0.11; 0.42; 2.1; 10.6; 42.5 mg/l	ns
62G10	STOCK3S-59804	0.02; 0.11; 0.42; 2.1; 10.6; 42.5 mg/l	ns
62G11	STOCK1N-34858	0.02; 0.11; 0.42; 2.1; 10.6; 42.5 mg/l	ns
62G12	STOCK3S-74613	0.02; 0.11; 0.42; 2.1; 10.6; 42.5 mg/l	ns
62H01	STOCK1N-43013	0.02; 0.11; 0.42; 2.1; 10.6; 42.5 mg/l	ns
62H02	STOCK4S-61809	0.02; 0.11; 0.42; 2.1; 10.6; 42.5 mg/l	ns
62H03	STOCK1N-39053	0.02; 0.11; 0.42; 2.1; 10.6; 42.5 mg/l	ns
62H04	STOCK4S-60543	0.02; 0.11; 0.42; 2.1; 10.6; 42.5 mg/l	ns
62H05	STOCK4S-21717	0.02; 0.11; 0.42; 2.1; 10.6; 42.5 mg/l	ns
62H06	STOCK4S-52032	0.02; 0.11; 0.42; 2.1; 10.6; 42.5 mg/l	ns
62H07	STOCK1N-39673	0.02; 0.11; 0.42; 2.1; 10.6; 42.5 mg/l	ns
62H08	STOCK1N-42120	0.02; 0.11; 0.42; 2.1; 10.6; 42.5 mg/l	ns
62H09	STOCK1N-46896	0.02; 0.11; 0.42; 2.1; 10.6; 42.5 mg/l	ns
62H10	STOCK1N-46414	0.02; 0.11; 0.42; 2.1; 10.6; 42.5 mg/l	ns
62H11	STOCK1N-44496	0.02; 0.11; 0.42; 2.1; 10.6; 42.5 mg/l	ns
62H12	STOCK1N-46536	0.02; 0.11; 0.42; 2.1; 10.6; 42.5 mg/l	ns
63A02	STOCK1N-45061	0.02; 0.11; 0.42; 2.1; 10.6; 42.5 mg/l	ns
63A03	STOCK1N-42040	0.02; 0.11; 0.42; 2.1; 10.6; 42.5 mg/l	ns
63A04	STOCK1N-43517	0.02; 0.11; 0.42; 2.1; 10.6; 42.5 mg/l	ns
63A05	STOCK4S-36455	0.02; 0.11; 0.42; 2.1; 10.6; 42.5 mg/l	ns
63A06	STOCK1N-47011	0.02; 0.11; 0.42; 2.1; 10.6; 42.5 mg/l	ns
63A07	STOCK4S-82698	0.02; 0.11; 0.42; 2.1; 10.6; 42.5 mg/l	ns
63A08	STOCK1N-41549	0.02; 0.11; 0.42; 2.1; 10.6; 42.5 mg/l	ns
63A09	STOCK4S-27221	0.02; 0.11; 0.42; 2.1; 10.6; 42.5 mg/l	ns
63A10	STOCK1N-43842	0.02; 0.11; 0.42; 2.1; 10.6; 42.5 mg/l	ns
63A11	STOCK4S-81929	0.02; 0.11; 0.42; 2.1; 10.6; 42.5 mg/l	ns
63A12	STOCK1N-42803	0.02; 0.11; 0.42; 2.1; 10.6; 42.5 mg/l	ns
63B01	STOCK4S-11249	0.02; 0.11; 0.42; 2.1; 10.6; 42.5 mg/l	ns
63B02	STOCK4S-29319	0.02; 0.11; 0.42; 2.1; 10.6; 42.5 mg/l	ns
63B03	STOCK4S-01787	0.02; 0.11; 0.42; 2.1; 10.6; 42.5 mg/l	ns
63B04	STOCK1N-42921	0.02; 0.11; 0.42; 2.1; 10.6; 42.5 mg/l	ns
63B05	STOCK1N-36699	0.02; 0.11; 0.42; 2.1; 10.6; 42.5 mg/l	ns
63B06	STOCK1N-37415	0.02; 0.11; 0.42; 2.1; 10.6; 42.5 mg/l	ns
63B07	STOCK1N-41653	0.02; 0.11; 0.42; 2.1; 10.6; 42.5 mg/l	ns
63B10	STOCK4S-79191	0.02; 0.11; 0.42; 2.1; 10.6; 42.5 mg/l	ns
63B11	STOCK1N-43649	0.02; 0.11; 0.42; 2.1; 10.6; 42.5 mg/l	ns
63B12	STOCK1N-44146	0.02; 0.11; 0.42; 2.1; 10.6; 42.5 mg/l	ns
63C01	STOCK4S-58013	0.02; 0.11; 0.42; 2.1; 10.6; 42.5 mg/l	ns
63C02	STOCK1N-46505	0.02; 0.11; 0.42; 2.1; 10.6; 42.5 mg/l	ns
63C03	STOCK1N-43179	0.02; 0.11; 0.42; 2.1; 10.6; 42.5 mg/l	ns
63C04	STOCK1N-51187	0.02; 0.11; 0.42; 2.1; 10.6; 42.5 mg/l	ns
63C05	STOCK1N-42641	0.02; 0.11; 0.42; 2.1; 10.6; 42.5 mg/l	ns
63C06	STOCK4S-49840	0.02; 0.11; 0.42; 2.1; 10.6; 42.5 mg/l	ns
63C07	STOCK1N-37460	0.02; 0.11; 0.42; 2.1; 10.6; 42.5 mg/l	ns
63C08	STOCK1N-49232	0.02; 0.11; 0.42; 2.1; 10.6; 42.5 mg/l	ns
63C09	STOCK4S-61883	0.02; 0.11; 0.42; 2.1; 10.6; 42.5 mg/l	ns
63C10	STOCK4S-49316	0.02; 0.11; 0.42; 2.1; 10.6; 42.5 mg/l	ns
63C11	STOCK1N-63511	0.02; 0.11; 0.42; 2.1; 10.6; 42.5 mg/l	ns
63C12	STOCK1N-63224	0.02; 0.11; 0.42; 2.1; 10.6; 42.5 mg/l	ns
63D01	STOCK1N-52409	0.02; 0.11; 0.42; 2.1; 10.6; 42.5 mg/l	ns
63D02	STOCK1N-51327	0.02; 0.11; 0.42; 2.1; 10.6; 42.5 mg/l	ns
63D03	STOCK1N-53754	0.02; 0.11; 0.42; 2.1; 10.6; 42.5 mg/l	ns
63D04	STOCK1N-53415	0.02; 0.11; 0.42; 2.1; 10.6; 42.5 mg/l	ns
63D05	STOCK1N-50120	0.02; 0.11; 0.42; 2.1; 10.6; 42.5 mg/l	ns
63D06	STOCK4S-63923	0.02; 0.11; 0.42; 2.1; 10.6; 42.5 mg/l	ns
63D07	STOCK1N-43973	0.02; 0.11; 0.42; 2.1; 10.6; 42.5 mg/l	ns
63D08	STOCK1N-43524	0.02; 0.11; 0.42; 2.1; 10.6; 42.5 mg/l	ns
63D09	STOCK1N-58724	0.02; 0.11; 0.42; 2.1; 10.6; 42.5 mg/l	ns
63D10	STOCK1N-47741	0.02; 0.11; 0.42; 2.1; 10.6; 42.5 mg/l	ns
63D11	STOCK1N-47986	0.02; 0.11; 0.42; 2.1; 10.6; 42.5 mg/l	ns
63D12	STOCK1N-43348	0.02; 0.11; 0.42; 2.1; 10.6; 42.5 mg/l	ns
63E01	STOCK5S-00498	0.02; 0.11; 0.42; 2.1; 10.6; 42.5 mg/l	ns
63E02	STOCK4S-86470	0.02; 0.11; 0.42; 2.1; 10.6; 42.5 mg/l	ns
63E03	STOCK4S-36893	0.02; 0.11; 0.42; 2.1; 10.6; 42.5 mg/l	ns
63E04	STOCK1N-48432	0.02; 0.11; 0.42; 2.1; 10.6; 42.5 mg/l	ns
63E05	STOCK4S-65120	0.02; 0.11; 0.42; 2.1; 10.6; 42.5 mg/l	ns
63E06	STOCK1N-49158	0.02; 0.11; 0.42; 2.1; 10.6; 42.5 mg/l	ns
63E07	STOCK1N-40322	0.02; 0.11; 0.42; 2.1; 10.6; 42.5 mg/l	ns
63E08	STOCK4S-58647	0.02; 0.11; 0.42; 2.1; 10.6; 42.5 mg/l	ns
63E09	STOCK4S-73998	0.02; 0.11; 0.42; 2.1; 10.6; 42.5 mg/l	ns
63E10	STOCK1N-44387	0.02; 0.11; 0.42; 2.1; 10.6; 42.5 mg/l	ns
63E11	STOCK1N-48988	0.02; 0.11; 0.42; 2.1; 10.6; 42.5 mg/l	ns
63E12	STOCK1N-41388	0.02; 0.11; 0.42; 2.1; 10.6; 42.5 mg/l	ns
63F01	STOCK1N-46475	0.02; 0.11; 0.42; 2.1; 10.6; 42.5 mg/l	ns
63F02	STOCK4S-41023	0.02; 0.11; 0.42; 2.1; 10.6; 42.5 mg/l	ns
63F03	STOCK1N-42004	0.02; 0.11; 0.42; 2.1; 10.6; 42.5 mg/l	ns
63F04	STOCK1N-41400	0.02; 0.11; 0.42; 2.1; 10.6; 42.5 mg/l	ns
63F05	STOCK1N-44662	0.02; 0.11; 0.42; 2.1; 10.6; 42.5 mg/l	ns
63F06	STOCK1N-42525	0.02; 0.11; 0.42; 2.1; 10.6; 42.5 mg/l	ns
63F07	STOCK1N-40653	0.02; 0.11; 0.42; 2.1; 10.6; 42.5 mg/l	ns
63F08	STOCK1N-48168	0.02; 0.11; 0.42; 2.1; 10.6; 42.5 mg/l	ns
63F09	STOCK1N-47910	0.02; 0.11; 0.42; 2.1; 10.6; 42.5 mg/l	ns
63F10	STOCK1N-48222	0.02; 0.11; 0.42; 2.1; 10.6; 42.5 mg/l	ns
63F11	STOCK1N-48016	0.02; 0.11; 0.42; 2.1; 10.6; 42.5 mg/l	ns
63F12	STOCK1N-47830	0.02; 0.11; 0.42; 2.1; 10.6; 42.5 mg/l	ns
63G01	STOCK4S-36063	0.02; 0.11; 0.42; 2.1; 10.6; 42.5 mg/l	ns
63G02	STOCK5S-01597	0.02; 0.11; 0.42; 2.1; 10.6; 42.5 mg/l	ns
63G03	STOCK1N-48296	0.02; 0.11; 0.42; 2.1; 10.6; 42.5 mg/l	ns
63G04	STOCK4S-53498	0.02; 0.11; 0.42; 2.1; 10.6; 42.5 mg/l	ns
63G05	STOCK1N-42315	0.02; 0.11; 0.42; 2.1; 10.6; 42.5 mg/l	ns
63G06	STOCK4S-86067	0.02; 0.11; 0.42; 2.1; 10.6; 42.5 mg/l	ns
63G07	STOCK1N-53046	0.02; 0.11; 0.42; 2.1; 10.6; 42.5 mg/l	ns
63G08	STOCK5S-09995	0.02; 0.11; 0.42; 2.1; 10.6; 42.5 mg/l	ns
63G09	STOCK1N-39193	0.02; 0.11; 0.42; 2.1; 10.6; 42.5 mg/l	ns
63G10	STOCK1N-59761	0.02; 0.11; 0.42; 2.1; 10.6; 42.5 mg/l	ns
63G11	STOCK1N-53847	0.02; 0.11; 0.42; 2.1; 10.6; 42.5 mg/l	ns
63G12	STOCK1N-51981	0.02; 0.11; 0.42; 2.1; 10.6; 42.5 mg/l	ns
63H01	STOCK1N-52631	0.02; 0.11; 0.42; 2.1; 10.6; 42.5 mg/l	ns
63H02	STOCK1N-46271	0.02; 0.11; 0.42; 2.1; 10.6; 42.5 mg/l	ns
63H03	STOCK1N-43874	0.02; 0.11; 0.42; 2.1; 10.6; 42.5 mg/l	ns
63H04	STOCK1N-46150	0.02; 0.11; 0.42; 2.1; 10.6; 42.5 mg/l	ns
63H05	STOCK1N-45591	0.02; 0.11; 0.42; 2.1; 10.6; 42.5 mg/l	ns
63H06	STOCK1N-42532	0.02; 0.11; 0.42; 2.1; 10.6; 42.5 mg/l	ns
63H07	STOCK4S-77369	0.02; 0.11; 0.42; 2.1; 10.6; 42.5 mg/l	ns
63H09	STOCK1N-42382	0.02; 0.11; 0.42; 2.1; 10.6; 42.5 mg/l	ns
63H10	STOCK1N-46627	0.02; 0.11; 0.42; 2.1; 10.6; 42.5 mg/l	ns
63H11	STOCK1N-47286	0.02; 0.11; 0.42; 2.1; 10.6; 42.5 mg/l	ns
63H12	STOCK1N-45876	0.02; 0.11; 0.42; 2.1; 10.6; 42.5 mg/l	ns
64A02	STOCK1N-45624	0.02; 0.11; 0.42; 2.1; 10.6; 42.5 mg/l	ns
64A03	STOCK1N-42390	0.02; 0.11; 0.42; 2.1; 10.6; 42.5 mg/l	ns
64A04	STOCK1N-43028	0.02; 0.11; 0.42; 2.1; 10.6; 42.5 mg/l	ns
64A05	STOCK1N-54035	0.02; 0.11; 0.42; 2.1; 10.6; 42.5 mg/l	ns
64A06	STOCK1N-52404	0.02; 0.11; 0.42; 2.1; 10.6; 42.5 mg/l	ns
64A07	STOCK1N-47018	0.02; 0.11; 0.42; 2.1; 10.6; 42.5 mg/l	ns
64A08	STOCK1N-45843	0.02; 0.11; 0.42; 2.1; 10.6; 42.5 mg/l	ns
64A09	STOCK4S-57803	0.02; 0.11; 0.42; 2.1; 10.6; 42.5 mg/l	ns
64A10	STOCK1N-56575	0.02; 0.11; 0.42; 2.1; 10.6; 42.5 mg/l	ns
64A11	STOCK1N-54744	0.02; 0.11; 0.42; 2.1; 10.6; 42.5 mg/l	ns
64A12	STOCK1N-57591	0.02; 0.11; 0.42; 2.1; 10.6; 42.5 mg/l	ns
64B01	STOCK1N-50665	0.02; 0.11; 0.42; 2.1; 10.6; 42.5 mg/l	ns
64B02	STOCK1N-55043	0.02; 0.11; 0.42; 2.1; 10.6; 42.5 mg/l	ns
64B03	STOCK1N-54900	0.02; 0.11; 0.42; 2.1; 10.6; 42.5 mg/l	ns
64B04	STOCK5S-43930	0.02; 0.11; 0.42; 2.1; 10.6; 42.5 mg/l	ns
64B05	STOCK4S-34829	0.02; 0.11; 0.42; 2.1; 10.6; 42.5 mg/l	ns
64B06	STOCK1N-44139	0.02; 0.11; 0.42; 2.1; 10.6; 42.5 mg/l	ns
64B07	STOCK1N-42938	0.02; 0.11; 0.42; 2.1; 10.6; 42.5 mg/l	ns
64B08	STOCK1N-43460	0.02; 0.11; 0.42; 2.1; 10.6; 42.5 mg/l	ns
64B09	STOCK1N-58330	0.02; 0.11; 0.42; 2.1; 10.6; 42.5 mg/l	ns
64B10	STOCK4S-04620	0.02; 0.11; 0.42; 2.1; 10.6; 42.5 mg/l	ns
64B11	STOCK5S-26586	0.02; 0.11; 0.42; 2.1; 10.6; 42.5 mg/l	ns
64B12	STOCK5S-47693	0.02; 0.11; 0.42; 2.1; 10.6; 42.5 mg/l	ns
64C01	STOCK1N-58144	0.02; 0.11; 0.42; 2.1; 10.6; 42.5 mg/l	ns
64C02	STOCK1N-54761	0.02; 0.11; 0.42; 2.1; 10.6; 42.5 mg/l	ns
64C03	STOCK1N-56824	0.02; 0.11; 0.42; 2.1; 10.6; 42.5 mg/l	ns
64C04	STOCK4S-40258	0.02; 0.11; 0.42; 2.1; 10.6; 42.5 mg/l	ns
64C05	STOCK1N-43174	0.02; 0.11; 0.42; 2.1; 10.6; 42.5 mg/l	ns
64C06	STOCK1N-51086	0.02; 0.11; 0.42; 2.1; 10.6; 42.5 mg/l	ns
64C07	STOCK1N-50233	0.02; 0.11; 0.42; 2.1; 10.6; 42.5 mg/l	ns
64C08	STOCK1N-52096	0.02; 0.11; 0.42; 2.1; 10.6; 42.5 mg/l	ns
64C09	STOCK1N-52088	0.02; 0.11; 0.42; 2.1; 10.6; 42.5 mg/l	ns
64C10	STOCK1N-54905	0.02; 0.11; 0.42; 2.1; 10.6; 42.5 mg/l	ns
64C11	STOCK5S-31534	0.02; 0.11; 0.42; 2.1; 10.6; 42.5 mg/l	ns
64C12	STOCK1N-57428	0.02; 0.11; 0.42; 2.1; 10.6; 42.5 mg/l	ns
64D01	STOCK1N-56770	0.02; 0.11; 0.42; 2.1; 10.6; 42.5 mg/l	ns
64D02	STOCK1N-56687	0.02; 0.11; 0.42; 2.1; 10.6; 42.5 mg/l	ns
64D03	STOCK1N-54706	0.02; 0.11; 0.42; 2.1; 10.6; 42.5 mg/l	ns
64D04	STOCK1N-51950	0.02; 0.11; 0.42; 2.1; 10.6; 42.5 mg/l	ns
64D05	STOCK1N-50519	0.02; 0.11; 0.42; 2.1; 10.6; 42.5 mg/l	ns
64D06	STOCK1N-57290	0.02; 0.11; 0.42; 2.1; 10.6; 42.5 mg/l	ns
64D07	STOCK1N-55185	0.02; 0.11; 0.42; 2.1; 10.6; 42.5 mg/l	ns
64D08	STOCK1N-45946	0.02; 0.11; 0.42; 2.1; 10.6; 42.5 mg/l	ns
64D09	STOCK1N-52755	0.02; 0.11; 0.42; 2.1; 10.6; 42.5 mg/l	ns
64D10	STOCK1N-50433	0.02; 0.11; 0.42; 2.1; 10.6; 42.5 mg/l	ns
64D11	STOCK1N-57794	0.02; 0.11; 0.42; 2.1; 10.6; 42.5 mg/l	ns
64D12	STOCK1N-57742	0.02; 0.11; 0.42; 2.1; 10.6; 42.5 mg/l	ns
64E01	STOCK1N-55872	0.02; 0.11; 0.42; 2.1; 10.6; 42.5 mg/l	ns
64E02	STOCK1N-57473	0.02; 0.11; 0.42; 2.1; 10.6; 42.5 mg/l	ns
64E03	STOCK1N-58191	0.02; 0.11; 0.42; 2.1; 10.6; 42.5 mg/l	ns
64E04	STOCK1N-56409	0.02; 0.11; 0.42; 2.1; 10.6; 42.5 mg/l	ns
64E05	STOCK1N-51612	0.02; 0.11; 0.42; 2.1; 10.6; 42.5 mg/l	ns
64E07	STOCK1N-37310	0.02; 0.11; 0.42; 2.1; 10.6; 42.5 mg/l	ns
64E08	STOCK1N-46955	0.02; 0.11; 0.42; 2.1; 10.6; 42.5 mg/l	ns
64E09	STOCK5S-54003	0.02; 0.11; 0.42; 2.1; 10.6; 42.5 mg/l	ns
64E10	STOCK1N-58284	0.02; 0.11; 0.42; 2.1; 10.6; 42.5 mg/l	ns
64E11	STOCK1N-55634	0.02; 0.11; 0.42; 2.1; 10.6; 42.5 mg/l	ns
64E12	STOCK1N-42106	0.02; 0.11; 0.42; 2.1; 10.6; 42.5 mg/l	ns
64F01	STOCK1N-54854	0.02; 0.11; 0.42; 2.1; 10.6; 42.5 mg/l	ns
64F02	STOCK1N-57989	0.02; 0.11; 0.42; 2.1; 10.6; 42.5 mg/l	ns
64F03	STOCK1N-57619	0.02; 0.11; 0.42; 2.1; 10.6; 42.5 mg/l	ns
64F04	STOCK1N-55914	0.02; 0.11; 0.42; 2.1; 10.6; 42.5 mg/l	ns
64F05	STOCK1N-58779	0.02; 0.11; 0.42; 2.1; 10.6; 42.5 mg/l	ns
64F06	STOCK1N-55874	0.02; 0.11; 0.42; 2.1; 10.6; 42.5 mg/l	ns
64F07	STOCK1N-58463	0.02; 0.11; 0.42; 2.1; 10.6; 42.5 mg/l	ns
64F08	STOCK1N-57542	0.02; 0.11; 0.42; 2.1; 10.6; 42.5 mg/l	ns
64F09	STOCK1N-55263	0.02; 0.11; 0.42; 2.1; 10.6; 42.5 mg/l	ns
64F11	STOCK1N-57218	0.02; 0.11; 0.42; 2.1; 10.6; 42.5 mg/l	ns
64F12	STOCK1N-59705	0.02; 0.11; 0.42; 2.1; 10.6; 42.5 mg/l	ns
64G01	STOCK1N-59241	0.02; 0.11; 0.42; 2.1; 10.6; 42.5 mg/l	ns
64G02	STOCK1N-61064	0.02; 0.11; 0.42; 2.1; 10.6; 42.5 mg/l	ns
64G03	STOCK1N-59309	0.02; 0.11; 0.42; 2.1; 10.6; 42.5 mg/l	ns
64G04	STOCK1N-63740	0.02; 0.11; 0.42; 2.1; 10.6; 42.5 mg/l	ns
64G05	STOCK1N-60971	0.02; 0.11; 0.42; 2.1; 10.6; 42.5 mg/l	ns
64G06	STOCK1N-63513	0.02; 0.11; 0.42; 2.1; 10.6; 42.5 mg/l	ns
64G07	STOCK1N-57976	0.02; 0.11; 0.42; 2.1; 10.6; 42.5 mg/l	ns
64G08	STOCK1N-58124	0.02; 0.11; 0.42; 2.1; 10.6; 42.5 mg/l	ns
64G09	STOCK1N-57588	0.02; 0.11; 0.42; 2.1; 10.6; 42.5 mg/l	ns
64G10	STOCK1N-56647	0.02; 0.11; 0.42; 2.1; 10.6; 42.5 mg/l	ns
64G11	STOCK1N-59463	0.02; 0.11; 0.42; 2.1; 10.6; 42.5 mg/l	ns
64G12	STOCK1N-59329	0.02; 0.11; 0.42; 2.1; 10.6; 42.5 mg/l	ns
64H01	STOCK1N-60291	0.02; 0.11; 0.42; 2.1; 10.6; 42.5 mg/l	ns
64H02	STOCK1N-61279	0.02; 0.11; 0.42; 2.1; 10.6; 42.5 mg/l	ns
64H03	STOCK1N-60761	0.02; 0.11; 0.42; 2.1; 10.6; 42.5 mg/l	ns
64H04	STOCK1N-55941	0.02; 0.11; 0.42; 2.1; 10.6; 42.5 mg/l	ns
64H05	STOCK1N-56748	0.02; 0.11; 0.42; 2.1; 10.6; 42.5 mg/l	ns
64H06	STOCK1N-55424	0.02; 0.11; 0.42; 2.1; 10.6; 42.5 mg/l	ns
64H07	STOCK1N-56865	0.02; 0.11; 0.42; 2.1; 10.6; 42.5 mg/l	ns
64H08	STOCK1N-66081	0.02; 0.11; 0.42; 2.1; 10.6; 42.5 mg/l	ns
64H09	STOCK1N-59285	0.02; 0.11; 0.42; 2.1; 10.6; 42.5 mg/l	ns
64H10	STOCK1N-62842	0.02; 0.11; 0.42; 2.1; 10.6; 42.5 mg/l	ns
64H11	STOCK1N-59797	0.02; 0.11; 0.42; 2.1; 10.6; 42.5 mg/l	ns
64H12	STOCK1N-61630	0.02; 0.11; 0.42; 2.1; 10.6; 42.5 mg/l	ns
65A02	STOCK1N-61597	0.02; 0.11; 0.42; 2.1; 10.6; 42.5 mg/l	ns
65A03	STOCK1N-63610	0.02; 0.11; 0.42; 2.1; 10.6; 42.5 mg/l	ns
65A04	STOCK1N-62399	0.02; 0.11; 0.42; 2.1; 10.6; 42.5 mg/l	ns
65A05	STOCK5S-61714	0.02; 0.11; 0.42; 2.1; 10.6; 42.5 mg/l	ns
65A06	STOCK5S-83207	0.02; 0.11; 0.42; 2.1; 10.6; 42.5 mg/l	ns
65A07	STOCK5S-73685	0.02; 0.11; 0.42; 2.1; 10.6; 42.5 mg/l	ns
65A08	STOCK1N-61890	0.02; 0.11; 0.42; 2.1; 10.6; 42.5 mg/l	ns
65A09	STOCK1N-66261	0.02; 0.11; 0.42; 2.1; 10.6; 42.5 mg/l	ns
65A10	STOCK1N-66252	0.02; 0.11; 0.42; 2.1; 10.6; 42.5 mg/l	ns
65A12	STOCK5S-68990	0.02; 0.11; 0.42; 2.1; 10.6; 42.5 mg/l	ns
65B01	STOCK1N-53105	0.02; 0.11; 0.42; 2.1; 10.6; 42.5 mg/l	ns
65B02	STOCK1N-57345	0.02; 0.11; 0.42; 2.1; 10.6; 42.5 mg/l	ns
65B03	STOCK1N-55337	0.02; 0.11; 0.42; 2.1; 10.6; 42.5 mg/l	ns
65B04	STOCK1N-57904	0.02; 0.11; 0.42; 2.1; 10.6; 42.5 mg/l	ns
65B05	STOCK1N-57252	0.02; 0.11; 0.42; 2.1; 10.6; 42.5 mg/l	ns
65B06	STOCK5S-58165	0.02; 0.11; 0.42; 2.1; 10.6; 42.5 mg/l	ns
65B07	STOCK1N-37790	0.02; 0.11; 0.42; 2.1; 10.6; 42.5 mg/l	ns
65B08	STOCK1N-52079	0.02; 0.11; 0.42; 2.1; 10.6; 42.5 mg/l	ns
65B09	STOCK1N-50972	0.02; 0.11; 0.42; 2.1; 10.6; 42.5 mg/l	ns
65B10	STOCK5S-90082	0.02; 0.11; 0.42; 2.1; 10.6; 42.5 mg/l	ns
65B11	STOCK4S-69572	0.02; 0.11; 0.42; 2.1; 10.6; 42.5 mg/l	ns
65B12	STOCK1N-60334	0.02; 0.11; 0.42; 2.1; 10.6; 42.5 mg/l	ns
65C01	STOCK1N-37862	0.02; 0.11; 0.42; 2.1; 10.6; 42.5 mg/l	ns
65C02	STOCK1N-64410	0.02; 0.11; 0.42; 2.1; 10.6; 42.5 mg/l	ns
65C03	STOCK1N-63934	0.02; 0.11; 0.42; 2.1; 10.6; 42.5 mg/l	ns
65C04	STOCK1N-53392	0.02; 0.11; 0.42; 2.1; 10.6; 42.5 mg/l	ns
65C05	STOCK6S-01336	0.02; 0.11; 0.42; 2.1; 10.6; 42.5 mg/l	ns
65C06	STOCK1S-92497	0.02; 0.11; 0.42; 2.1; 10.6; 42.5 mg/l	ns
65C07	STOCK5S-78630	0.02; 0.11; 0.42; 2.1; 10.6; 42.5 mg/l	ns
65C08	STOCK1N-63717	0.02; 0.11; 0.42; 2.1; 10.6; 42.5 mg/l	ns
65C09	STOCK1N-47162	0.02; 0.11; 0.42; 2.1; 10.6; 42.5 mg/l	ns
65C10	STOCK1N-50557	0.02; 0.11; 0.42; 2.1; 10.6; 42.5 mg/l	ns
65C11	STOCK1N-51791	0.02; 0.11; 0.42; 2.1; 10.6; 42.5 mg/l	ns
65C12	STOCK1N-67806	0.02; 0.11; 0.42; 2.1; 10.6; 42.5 mg/l	ns
65D01	STOCK1N-68083	0.02; 0.11; 0.42; 2.1; 10.6; 42.5 mg/l	ns
65D02	STOCK1N-68384	0.02; 0.11; 0.42; 2.1; 10.6; 42.5 mg/l	ns
65D03	STOCK1N-46105	0.02; 0.11; 0.42; 2.1; 10.6; 42.5 mg/l	ns
65D04	STOCK1N-46967	0.02; 0.11; 0.42; 2.1; 10.6; 42.5 mg/l	ns
65D05	STOCK1N-66326	0.02; 0.11; 0.42; 2.1; 10.6; 42.5 mg/l	ns
65D06	STOCK1N-66454	0.02; 0.11; 0.42; 2.1; 10.6; 42.5 mg/l	ns
65D07	STOCK1N-59798	0.02; 0.11; 0.42; 2.1; 10.6; 42.5 mg/l	ns
65D09	STOCK1N-56637	0.02; 0.11; 0.42; 2.1; 10.6; 42.5 mg/l	ns
65D10	STOCK5S-98489	0.02; 0.11; 0.42; 2.1; 10.6; 42.5 mg/l	ns
65D11	STOCK6S-00580	0.02; 0.11; 0.42; 2.1; 10.6; 42.5 mg/l	ns
65D12	STOCK1N-63090	0.02; 0.11; 0.42; 2.1; 10.6; 42.5 mg/l	ns
65E01	STOCK1N-56985	0.02; 0.11; 0.42; 2.1; 10.6; 42.5 mg/l	ns
65E02	STOCK1N-42389	0.02; 0.11; 0.42; 2.1; 10.6; 42.5 mg/l	ns
65E03	STOCK1N-41614	0.02; 0.11; 0.42; 2.1; 10.6; 42.5 mg/l	ns
65E04	STOCK1N-43873	0.02; 0.11; 0.42; 2.1; 10.6; 42.5 mg/l	ns
65E05	STOCK1N-68132	0.02; 0.11; 0.42; 2.1; 10.6; 42.5 mg/l	ns
65E06	STOCK1N-64226	0.02; 0.11; 0.42; 2.1; 10.6; 42.5 mg/l	ns
65E07	STOCK1N-68282	0.02; 0.11; 0.42; 2.1; 10.6; 42.5 mg/l	ns
65E08	STOCK1N-91352	0.02; 0.11; 0.42; 2.1; 10.6; 42.5 mg/l	ns
65E09	STOCK6S-03842	0.02; 0.11; 0.42; 2.1; 10.6; 42.5 mg/l	ns
65E10	STOCK1N-68291	0.02; 0.11; 0.42; 2.1; 10.6; 42.5 mg/l	ns
65E11	STOCK1N-66690	0.02; 0.11; 0.42; 2.1; 10.6; 42.5 mg/l	ns
65E12	STOCK1N-66880	0.02; 0.11; 0.42; 2.1; 10.6; 42.5 mg/l	ns
65F01	STOCK1N-66893	0.02; 0.11; 0.42; 2.1; 10.6; 42.5 mg/l	ns
65F02	STOCK1N-67246	0.02; 0.11; 0.42; 2.1; 10.6; 42.5 mg/l	ns
65F03	STOCK6S-12507	0.02; 0.11; 0.42; 2.1; 10.6; 42.5 mg/l	ns
65F04	STOCK6S-08625	0.02; 0.11; 0.42; 2.1; 10.6; 42.5 mg/l	ns
65F05	STOCK1N-67926	0.02; 0.11; 0.42; 2.1; 10.6; 42.5 mg/l	ns
65F06	STOCK1N-67479	0.02; 0.11; 0.42; 2.1; 10.6; 42.5 mg/l	ns
65F07	STOCK6S-14301	0.02; 0.11; 0.42; 2.1; 10.6; 42.5 mg/l	ns
65F08	STOCK1N-67221	0.02; 0.11; 0.42; 2.1; 10.6; 42.5 mg/l	ns
65F09	STOCK6S-12617	0.02; 0.11; 0.42; 2.1; 10.6; 42.5 mg/l	ns
65F10	STOCK1N-68301	0.02; 0.11; 0.42; 2.1; 10.6; 42.5 mg/l	ns
65F11	STOCK6S-18934	0.02; 0.11; 0.42; 2.1; 10.6; 42.5 mg/l	ns
65F12	STOCK6S-14801	0.02; 0.11; 0.42; 2.1; 10.6; 42.5 mg/l	ns
65G01	STOCK6S-16529	0.02; 0.11; 0.42; 2.1; 10.6; 42.5 mg/l	ns
65G02	STOCK1N-68087	0.02; 0.11; 0.42; 2.1; 10.6; 42.5 mg/l	ns
65G03	STOCK6S-19383	0.02; 0.11; 0.42; 2.1; 10.6; 42.5 mg/l	ns
65G04	STOCK6S-16930	0.02; 0.11; 0.42; 2.1; 10.6; 42.5 mg/l	ns
65G05	STOCK6S-15178	0.02; 0.11; 0.42; 2.1; 10.6; 42.5 mg/l	ns
65G06	STOCK6S-14912	0.02; 0.11; 0.42; 2.1; 10.6; 42.5 mg/l	ns
65G07	STOCK6S-79147	0.02; 0.11; 0.42; 2.1; 10.6; 42.5 mg/l	ns
65G08	STOCK1N-88484	0.02; 0.11; 0.42; 2.1; 10.6; 42.5 mg/l	ns
65G09	STOCK1N-69474	0.02; 0.11; 0.42; 2.1; 10.6; 42.5 mg/l	ns
65G10	STOCK1N-69450	0.02; 0.11; 0.42; 2.1; 10.6; 42.5 mg/l	ns
65G12	STOCK1N-89022	0.02; 0.11; 0.42; 2.1; 10.6; 42.5 mg/l	ns
65H01	STOCK1N-69246	0.02; 0.11; 0.42; 2.1; 10.6; 42.5 mg/l	ns
65H02	STOCK1N-68486	0.02; 0.11; 0.42; 2.1; 10.6; 42.5 mg/l	ns
65H03	STOCK1N-69700	0.02; 0.11; 0.42; 2.1; 10.6; 42.5 mg/l	ns
65H04	STOCK1N-69568	0.02; 0.11; 0.42; 2.1; 10.6; 42.5 mg/l	ns
65H05	STOCK1N-69687	0.02; 0.11; 0.42; 2.1; 10.6; 42.5 mg/l	ns
65H06	STOCK1N-69109	0.02; 0.11; 0.42; 2.1; 10.6; 42.5 mg/l	ns
65H07	STOCK1N-69674	0.02; 0.11; 0.42; 2.1; 10.6; 42.5 mg/l	ns
65H08	STOCK1N-88648	0.02; 0.11; 0.42; 2.1; 10.6; 42.5 mg/l	ns
65H09	STOCK1N-69341	0.02; 0.11; 0.42; 2.1; 10.6; 42.5 mg/l	ns
65H10	STOCK1N-69635	0.02; 0.11; 0.42; 2.1; 10.6; 42.5 mg/l	ns
65H11	STOCK1N-68931	2.1; 10.6; 42.5 mg/l	ns
65H12	STOCK6S-23701	2.1; 10.6; 42.5 mg/l	ns
66A02	STOCK6S-29808	2.1; 10.6; 42.5 mg/l	ns
66A03	STOCK6S-27925	2.1; 10.6; 42.5 mg/l	ns
66A04	STOCK6S-31558	2.1; 10.6; 42.5 mg/l	ns
66A05	STOCK1N-73117	2.1; 10.6; 42.5 mg/l	ns
66A06	STOCK1N-70081	2.1; 10.6; 42.5 mg/l	ns
66A07	STOCK1N-69946	2.1; 10.6; 42.5 mg/l	ns
66A08	STOCK6S-30001	2.1; 10.6; 42.5 mg/l	ns
66A09	STOCK6S-32594	2.1; 10.6; 42.5 mg/l	ns
66A10	STOCK6S-41340	2.1; 10.6; 42.5 mg/l	ns
66A11	STOCK1N-70383	2.1; 10.6; 42.5 mg/l	ns
66A12	STOCK1N-70466	2.1; 10.6; 42.5 mg/l	ns
66B01	STOCK6S-42832	2.1; 10.6; 42.5 mg/l	ns
66B02	STOCK1N-70879	2.1; 10.6; 42.5 mg/l	ns
66B03	STOCK1N-70157	2.1; 10.6; 42.5 mg/l	ns
66B04	STOCK1N-70860	2.1; 10.6; 42.5 mg/l	ns
66B05	STOCK1N-70617	2.1; 10.6; 42.5 mg/l	ns
66B06	STOCK1N-70795	2.1; 10.6; 42.5 mg/l	ns
66B07	STOCK1N-70342	2.1; 10.6; 42.5 mg/l	ns
66B08	STOCK6S-43137	2.1; 10.6; 42.5 mg/l	ns
66B09	STOCK1N-90165	2.1; 10.6; 42.5 mg/l	ns
66B11	STOCK1N-91090	2.1; 10.6; 42.5 mg/l	ns
66B12	STOCK1N-71131	2.1; 10.6; 42.5 mg/l	ns
66C01	STOCK1N-71354	2.1; 10.6; 42.5 mg/l	ns
66C02	STOCK1N-71306	2.1; 10.6; 42.5 mg/l	ns
66C03	STOCK1N-88461	2.1; 10.6; 42.5 mg/l	ns
66C04	STOCK1N-70981	2.1; 10.6; 42.5 mg/l	ns
66C05	STOCK6S-53971	2.1; 10.6; 42.5 mg/l	ns
66C06	STOCK6S-45038	2.1; 10.6; 42.5 mg/l	ns
66C07	STOCK1N-71629	2.1; 10.6; 42.5 mg/l	ns
66C08	STOCK1N-91033	2.1; 10.6; 42.5 mg/l	ns
66C09	STOCK6S-54875	2.1; 10.6; 42.5 mg/l	ns
66C10	STOCK1N-71962	2.1; 10.6; 42.5 mg/l	ns
66C11	STOCK1N-72243	2.1; 10.6; 42.5 mg/l	ns
66C12	STOCK6S-59779	2.1; 10.6; 42.5 mg/l	ns
66D01	STOCK1N-71786	2.1; 10.6; 42.5 mg/l	ns
66D02	STOCK1N-72224	2.1; 10.6; 42.5 mg/l	ns
66D03	STOCK1N-89048	2.1; 10.6; 42.5 mg/l	ns
66D04	STOCK6S-60153	2.1; 10.6; 42.5 mg/l	ns
66D05	STOCK1N-90882	2.1; 10.6; 42.5 mg/l	ns
66D06	STOCK1N-88759	2.1; 10.6; 42.5 mg/l	ns
66D07	STOCK1N-72810	2.1; 10.6; 42.5 mg/l	ns
66D08	STOCK6S-73069	2.1; 10.6; 42.5 mg/l	ns
66D09	STOCK6S-71007	2.1; 10.6; 42.5 mg/l	ns
66D10	STOCK1N-72723	2.1; 10.6; 42.5 mg/l	ns
66D11	STOCK1N-72617	2.1; 10.6; 42.5 mg/l	ns
66E01	STOCK1N-72823	2.1; 10.6; 42.5 mg/l	ns
66E02	STOCK6S-75189	2.1; 10.6; 42.5 mg/l	ns
66E03	STOCK1N-72991	2.1; 10.6; 42.5 mg/l	ns
66E04	STOCK1N-73165	2.1; 10.6; 42.5 mg/l	ns
66E05	STOCK6S-66578	2.1; 10.6; 42.5 mg/l	ns
66E07	STOCK1N-73069	2.1; 10.6; 42.5 mg/l	ns
66E08	STOCK1N-72797	2.1; 10.6; 42.5 mg/l	ns
66E09	STOCK1N-72887	2.1; 10.6; 42.5 mg/l	ns
66E10	STOCK1N-72750	2.1; 10.6; 42.5 mg/l	ns
66E11	STOCK1N-72703	2.1; 10.6; 42.5 mg/l	ns
66E12	STOCK1N-72762	2.1; 10.6; 42.5 mg/l	ns
66F01	STOCK1N-72760	2.1; 10.6; 42.5 mg/l	ns
66F02	STOCK1N-72583	2.1; 10.6; 42.5 mg/l	ns
66F03	STOCK1N-73605	2.1; 10.6; 42.5 mg/l	ns
66F04	STOCK1N-74110	2.1; 10.6; 42.5 mg/l	ns
66F05	STOCK1N-73393	2.1; 10.6; 42.5 mg/l	ns
66F06	STOCK1N-73748	2.1; 10.6; 42.5 mg/l	ns
66F07	STOCK1N-73957	2.1; 10.6; 42.5 mg/l	ns
66F08	STOCK6S-77794	2.1; 10.6; 42.5 mg/l	ns
66F09	STOCK1N-73637	2.1; 10.6; 42.5 mg/l	ns
66F10	STOCK1N-73419	2.1; 10.6; 42.5 mg/l	ns
66F11	STOCK1N-74029	2.1; 10.6; 42.5 mg/l	ns
66F12	STOCK6S-80228	2.1; 10.6; 42.5 mg/l	ns
66G01	STOCK6S-85443	2.1; 10.6; 42.5 mg/l	ns
66G02	STOCK1N-73958	2.1; 10.6; 42.5 mg/l	ns
66G03	STOCK1N-74057	2.1; 10.6; 42.5 mg/l	ns
66G04	STOCK6S-77034	2.1; 10.6; 42.5 mg/l	ns
66G05	STOCK1N-73833	2.1; 10.6; 42.5 mg/l	ns
66G06	STOCK1N-74041	2.1; 10.6; 42.5 mg/l	ns
66G07	STOCK1N-73643	2.1; 10.6; 42.5 mg/l	ns
66G08	STOCK6S-75574	2.1; 10.6; 42.5 mg/l	ns
66G09	STOCK1N-74007	2.1; 10.6; 42.5 mg/l	ns
66G10	STOCK1N-74398	2.1; 10.6; 42.5 mg/l	ns
66G11	STOCK6S-90896	2.1; 10.6; 42.5 mg/l	ns
66G12	STOCK1N-74183	2.1; 10.6; 42.5 mg/l	ns
66H01	STOCK1N-74393	2.1; 10.6; 42.5 mg/l	ns
66H02	STOCK6S-92825	2.1; 10.6; 42.5 mg/l	ns
66H03	STOCK6S-92953	2.1; 10.6; 42.5 mg/l	ns
66H04	STOCK6S-91199	2.1; 10.6; 42.5 mg/l	ns
66H05	STOCK6S-87082	2.1; 10.6; 42.5 mg/l	ns
66H06	STOCK1N-75355	2.1; 10.6; 42.5 mg/l	ns
66H07	STOCK1N-75282	2.1; 10.6; 42.5 mg/l	ns
66H08	STOCK1N-75036	2.1; 10.6; 42.5 mg/l	ns
66H09	STOCK6S-95653	2.1; 10.6; 42.5 mg/l	ns
66H10	STOCK1N-75749	2.1; 10.6; 42.5 mg/l	ns
66H11	STOCK1N-75457	2.1; 10.6; 42.5 mg/l	ns
66H12	STOCK1N-75255	2.1; 10.6; 42.5 mg/l	ns
67A02	STOCK1N-75485	2.1; 10.6; 42.5 mg/l	ns
67A03	STOCK1N-74738	2.1; 10.6; 42.5 mg/l	ns
67A04	STOCK1N-75445	2.1; 10.6; 42.5 mg/l	ns
67A05	STOCK6S-96515	2.1; 10.6; 42.5 mg/l	ns
67A06	STOCK1N-74818	2.1; 10.6; 42.5 mg/l	ns
67A07	STOCK1N-74634	2.1; 10.6; 42.5 mg/l	ns
67A08	STOCK1N-74721	2.1; 10.6; 42.5 mg/l	ns
67A09	STOCK1N-75123	2.1; 10.6; 42.5 mg/l	ns
67A10	STOCK7S-00887	2.1; 10.6; 42.5 mg/l	ns
67A11	STOCK6S-96330	2.1; 10.6; 42.5 mg/l	ns
67A12	STOCK6S-98806	2.1; 10.6; 42.5 mg/l	ns
67B01	STOCK1N-74794	2.1; 10.6; 42.5 mg/l	ns
67B02	STOCK1N-75229	2.1; 10.6; 42.5 mg/l	ns
67B03	STOCK1N-75020	2.1; 10.6; 42.5 mg/l	ns
67B04	STOCK1N-75471	2.1; 10.6; 42.5 mg/l	ns
67B05	STOCK1N-74895	2.1; 10.6; 42.5 mg/l	ns
67B06	STOCK1N-75790	2.1; 10.6; 42.5 mg/l	ns
67B07	STOCK1N-75771	2.1; 10.6; 42.5 mg/l	ns
67B08	STOCK1N-75718	2.1; 10.6; 42.5 mg/l	ns
67B09	STOCK7S-09923	2.1; 10.6; 42.5 mg/l	ns
67B10	STOCK7S-08240	2.1; 10.6; 42.5 mg/l	ns
67B11	STOCK7S-04889	2.1; 10.6; 42.5 mg/l	ns
67B12	STOCK7S-05990	2.1; 10.6; 42.5 mg/l	ns
67C01	STOCK1N-75932	2.1; 10.6; 42.5 mg/l	ns
67C02	STOCK7S-08891	2.1; 10.6; 42.5 mg/l	ns
67C03	STOCK1N-76240	2.1; 10.6; 42.5 mg/l	ns
67C04	STOCK7S-12745	2.1; 10.6; 42.5 mg/l	ns
67C05	STOCK7S-13221	2.1; 10.6; 42.5 mg/l	ns
67C06	STOCK1N-76336	2.1; 10.6; 42.5 mg/l	ns
67C07	STOCK1N-76496	2.1; 10.6; 42.5 mg/l	ns
67C08	STOCK1N-76302	2.1; 10.6; 42.5 mg/l	ns
67C09	STOCK7S-15654	2.1; 10.6; 42.5 mg/l	ns
67C10	STOCK1N-76384	2.1; 10.6; 42.5 mg/l	ns
67C11	STOCK1N-76101	2.1; 10.6; 42.5 mg/l	ns
67C12	STOCK1N-76353	2.1; 10.6; 42.5 mg/l	ns
67D01	STOCK1N-76078	2.1; 10.6; 42.5 mg/l	ns
67D02	STOCK1N-76132	2.1; 10.6; 42.5 mg/l	ns
67D03	STOCK1N-76095	2.1; 10.6; 42.5 mg/l	ns
67D04	STOCK1N-76424	2.1; 10.6; 42.5 mg/l	ns
67D05	STOCK1N-76077	2.1; 10.6; 42.5 mg/l	ns
67D06	STOCK1N-76133	2.1; 10.6; 42.5 mg/l	ns
67D08	STOCK7S-12446	2.1; 10.6; 42.5 mg/l	ns
67D09	STOCK1N-76310	2.1; 10.6; 42.5 mg/l	ns
67D10	STOCK1N-76445	2.1; 10.6; 42.5 mg/l	ns
67D11	STOCK7S-13499	2.1; 10.6; 42.5 mg/l	ns
67D12	STOCK1N-76701	2.1; 10.6; 42.5 mg/l	ns
67E01	STOCK1N-76707	2.1; 10.6; 42.5 mg/l	ns
67E02	STOCK7S-16551	2.1; 10.6; 42.5 mg/l	ns
67E03	STOCK1N-76576	2.1; 10.6; 42.5 mg/l	ns
67E04	STOCK1N-76535	2.1; 10.6; 42.5 mg/l	ns
67E05	STOCK1N-76643	2.1; 10.6; 42.5 mg/l	ns
67E06	STOCK1N-76639	2.1; 10.6; 42.5 mg/l	ns
67E07	STOCK1N-76839	2.1; 10.6; 42.5 mg/l	ns
67E08	STOCK7S-17905	2.1; 10.6; 42.5 mg/l	ns
67E09	STOCK1N-76742	2.1; 10.6; 42.5 mg/l	ns
67E10	STOCK1N-76885	2.1; 10.6; 42.5 mg/l	ns
67E11	STOCK1N-77055	2.1; 10.6; 42.5 mg/l	ns
67E12	STOCK1N-76804	2.1; 10.6; 42.5 mg/l	ns
67F01	STOCK7S-17160	2.1; 10.6; 42.5 mg/l	ns
67F02	STOCK1N-77050	2.1; 10.6; 42.5 mg/l	ns
67F03	STOCK1N-76942	2.1; 10.6; 42.5 mg/l	ns
67F04	STOCK1N-76832	2.1; 10.6; 42.5 mg/l	ns
67F05	STOCK7S-19444	2.1; 10.6; 42.5 mg/l	ns
67F08	STOCK1N-76776	2.1; 10.6; 42.5 mg/l	ns
67F09	STOCK1N-77301	2.1; 10.6; 42.5 mg/l	ns
67F10	STOCK1N-77165	2.1; 10.6; 42.5 mg/l	ns
67F11	STOCK1N-77279	2.1; 10.6; 42.5 mg/l	ns
67F12	STOCK7S-20952	2.1; 10.6; 42.5 mg/l	ns
67G01	STOCK1N-77464	2.1; 10.6; 42.5 mg/l	ns
67G02	STOCK1N-77511	2.1; 10.6; 42.5 mg/l	ns
67G03	STOCK7S-24088	2.1; 10.6; 42.5 mg/l	ns
67G04	STOCK7S-23646	2.1; 10.6; 42.5 mg/l	ns
67G05	STOCK1N-77095	2.1; 10.6; 42.5 mg/l	ns
67G06	STOCK1N-77067	2.1; 10.6; 42.5 mg/l	ns
67G07	STOCK1N-77560	2.1; 10.6; 42.5 mg/l	ns
67G08	STOCK1N-77614	2.1; 10.6; 42.5 mg/l	ns
67G09	STOCK1N-77427	2.1; 10.6; 42.5 mg/l	ns
67G10	STOCK1N-77558	2.1; 10.6; 42.5 mg/l	ns
67G11	STOCK1N-77486	2.1; 10.6; 42.5 mg/l	ns
67G12	STOCK7S-24436	2.1; 10.6; 42.5 mg/l	ns
67H01	STOCK7S-25804	2.1; 10.6; 42.5 mg/l	ns
67H02	STOCK7S-26568	2.1; 10.6; 42.5 mg/l	ns
67H03	STOCK1N-77842	2.1; 10.6; 42.5 mg/l	ns
67H04	STOCK7S-26745	2.1; 10.6; 42.5 mg/l	ns
67H05	STOCK7S-29451	2.1; 10.6; 42.5 mg/l	ns
67H06	STOCK1N-78249	2.1; 10.6; 42.5 mg/l	ns
67H07	STOCK1N-78210	2.1; 10.6; 42.5 mg/l	ns
67H08	STOCK7S-30087	2.1; 10.6; 42.5 mg/l	ns
67H09	STOCK1N-77756	2.1; 10.6; 42.5 mg/l	ns
67H10	STOCK1N-77906	2.1; 10.6; 42.5 mg/l	ns
67H11	STOCK1N-77957	2.1; 10.6; 42.5 mg/l	ns
67H12	STOCK1N-78190	2.1; 10.6; 42.5 mg/l	ns
68A02	STOCK1N-78091	2.1; 10.6; 42.5 mg/l	ns
68A03	STOCK7S-27785	2.1; 10.6; 42.5 mg/l	ns
68A04	STOCK7S-28559	2.1; 10.6; 42.5 mg/l	ns
68A05	STOCK7S-28583	2.1; 10.6; 42.5 mg/l	ns
68A06	STOCK1N-78267	2.1; 10.6; 42.5 mg/l	ns
68A07	STOCK7S-29778	2.1; 10.6; 42.5 mg/l	ns
68A08	STOCK7S-28795	2.1; 10.6; 42.5 mg/l	ns
68A09	STOCK1N-77972	2.1; 10.6; 42.5 mg/l	ns
68A10	STOCK1N-77990	2.1; 10.6; 42.5 mg/l	ns
68A11	STOCK7S-29215	2.1; 10.6; 42.5 mg/l	ns
68A12	STOCK7S-29346	2.1; 10.6; 42.5 mg/l	ns
68B01	STOCK1N-78450	2.1; 10.6; 42.5 mg/l	ns
68B02	STOCK1N-78541	2.1; 10.6; 42.5 mg/l	ns
68B03	STOCK7S-35411	2.1; 10.6; 42.5 mg/l	ns
68B04	STOCK7S-35102	2.1; 10.6; 42.5 mg/l	ns
68B05	STOCK7S-30920	2.1; 10.6; 42.5 mg/l	ns
68B06	STOCK7S-33407	2.1; 10.6; 42.5 mg/l	ns
68B07	STOCK1N-78781	2.1; 10.6; 42.5 mg/l	ns
68B08	STOCK7S-35419	2.1; 10.6; 42.5 mg/l	ns
68B09	STOCK7S-32991	2.1; 10.6; 42.5 mg/l	ns
68B10	STOCK7S-31856	2.1; 10.6; 42.5 mg/l	ns
68B11	STOCK1N-79146	2.1; 10.6; 42.5 mg/l	ns
68B12	STOCK1N-79211	2.1; 10.6; 42.5 mg/l	ns
68C01	STOCK1N-78705	2.1; 10.6; 42.5 mg/l	ns
68C02	STOCK1N-79139	2.1; 10.6; 42.5 mg/l	ns
68C03	STOCK1N-78467	2.1; 10.6; 42.5 mg/l	ns
68C04	STOCK1N-78779	2.1; 10.6; 42.5 mg/l	ns
68C05	STOCK7S-31583	2.1; 10.6; 42.5 mg/l	ns
68C06	STOCK7S-31982	2.1; 10.6; 42.5 mg/l	ns
68C07	STOCK1N-78427	2.1; 10.6; 42.5 mg/l	ns
68C08	STOCK1N-79264	2.1; 10.6; 42.5 mg/l	ns
68C09	STOCK1N-79009	2.1; 10.6; 42.5 mg/l	ns
68C10	STOCK1N-78833	2.1; 10.6; 42.5 mg/l	ns
68C11	STOCK1N-79271	2.1; 10.6; 42.5 mg/l	ns
68C12	STOCK1N-79134	2.1; 10.6; 42.5 mg/l	ns
68D01	STOCK1N-78882	2.1; 10.6; 42.5 mg/l	ns
68D02	STOCK1N-79281	2.1; 10.6; 42.5 mg/l	ns
68D03	STOCK1N-78934	2.1; 10.6; 42.5 mg/l	ns
68D04	STOCK1N-78927	2.1; 10.6; 42.5 mg/l	ns
68D06	STOCK1N-79442	2.1; 10.6; 42.5 mg/l	ns
68D07	STOCK1N-80133	2.1; 10.6; 42.5 mg/l	ns
68D08	STOCK1N-79824	2.1; 10.6; 42.5 mg/l	ns
68D09	STOCK1N-88586	2.1; 10.6; 42.5 mg/l	ns
68D10	STOCK1N-79862	2.1; 10.6; 42.5 mg/l	ns
68D11	STOCK1N-79851	2.1; 10.6; 42.5 mg/l	ns
68D12	STOCK1N-79472	2.1; 10.6; 42.5 mg/l	ns
68E01	STOCK7S-37748	2.1; 10.6; 42.5 mg/l	ns
68E02	STOCK1N-80074	2.1; 10.6; 42.5 mg/l	ns
68E03	STOCK1N-79785	2.1; 10.6; 42.5 mg/l	ns
68E04	STOCK1N-80221	2.1; 10.6; 42.5 mg/l	ns
68E05	STOCK7S-38200	2.1; 10.6; 42.5 mg/l	ns
68E06	STOCK1N-79608	2.1; 10.6; 42.5 mg/l	ns
68E07	STOCK1N-80244	2.1; 10.6; 42.5 mg/l	ns
68E08	STOCK1N-79491	2.1; 10.6; 42.5 mg/l	ns
68E09	STOCK1N-79357	2.1; 10.6; 42.5 mg/l	ns
68E10	STOCK1N-79963	2.1; 10.6; 42.5 mg/l	ns
68E11	STOCK1N-79536	2.1; 10.6; 42.5 mg/l	ns
68E12	STOCK7S-38438	2.1; 10.6; 42.5 mg/l	ns
68F01	STOCK1N-79730	2.1; 10.6; 42.5 mg/l	ns
68F02	STOCK1N-79757	2.1; 10.6; 42.5 mg/l	ns
68F03	STOCK1N-79750	2.1; 10.6; 42.5 mg/l	ns
68F04	STOCK7S-39583	2.1; 10.6; 42.5 mg/l	ns
68F05	STOCK1N-80070	2.1; 10.6; 42.5 mg/l	ns
68F06	STOCK1N-80607	2.1; 10.6; 42.5 mg/l	ns
68F07	STOCK7S-44121	2.1; 10.6; 42.5 mg/l	ns
68F08	STOCK1N-81024	2.1; 10.6; 42.5 mg/l	ns
68F09	STOCK7S-43773	2.1; 10.6; 42.5 mg/l	ns
68F10	STOCK7S-41998	2.1; 10.6; 42.5 mg/l	ns
68F11	STOCK7S-43026	2.1; 10.6; 42.5 mg/l	ns
68F12	STOCK1N-80542	2.1; 10.6; 42.5 mg/l	ns
68G01	STOCK1N-80663	2.1; 10.6; 42.5 mg/l	ns
68G02	STOCK7S-40626	2.1; 10.6; 42.5 mg/l	ns
68G03	STOCK1N-80422	2.1; 10.6; 42.5 mg/l	ns
68G04	STOCK1N-81294	2.1; 10.6; 42.5 mg/l	ns
68G05	STOCK1N-81188	2.1; 10.6; 42.5 mg/l	ns
68G06	STOCK1N-81147	2.1; 10.6; 42.5 mg/l	ns
68G07	STOCK1N-81302	2.1; 10.6; 42.5 mg/l	ns
68G08	STOCK1N-81313	2.1; 10.6; 42.5 mg/l	ns
68G09	STOCK1N-81824	2.1; 10.6; 42.5 mg/l	ns
68G10	STOCK1N-82123	2.1; 10.6; 42.5 mg/l	ns
68G11	STOCK1N-80479	2.1; 10.6; 42.5 mg/l	ns
68G12	STOCK1N-82036	2.1; 10.6; 42.5 mg/l	ns
68H01	STOCK7S-42479	2.1; 10.6; 42.5 mg/l	ns
68H02	STOCK1N-80541	2.1; 10.6; 42.5 mg/l	ns
68H03	STOCK7S-43319	2.1; 10.6; 42.5 mg/l	ns
68H04	STOCK1N-80624	2.1; 10.6; 42.5 mg/l	ns
68H05	STOCK1N-81445	2.1; 10.6; 42.5 mg/l	ns
68H06	STOCK1N-81330	2.1; 10.6; 42.5 mg/l	ns
68H08	STOCK1N-81944	2.1; 10.6; 42.5 mg/l	ns
68H09	STOCK1N-80869	2.1; 10.6; 42.5 mg/l	ns
68H10	STOCK1N-81468	2.1; 10.6; 42.5 mg/l	ns
68H11	STOCK1N-81087	2.1; 10.6; 42.5 mg/l	ns
68H12	STOCK1N-80426	2.1; 10.6; 42.5 mg/l	ns
69A03	STOCK1N-81688	2.1; 10.6; 42.5 mg/l	ns
69A04	STOCK7S-44888	2.1; 10.6; 42.5 mg/l	ns
69A05	STOCK1N-82400	2.1; 10.6; 42.5 mg/l	ns
69A06	STOCK1N-82388	2.1; 10.6; 42.5 mg/l	ns
69A07	STOCK1N-82414	2.1; 10.6; 42.5 mg/l	ns
69A08	STOCK1N-82273	2.1; 10.6; 42.5 mg/l	ns
69A09	STOCK1N-82424	2.1; 10.6; 42.5 mg/l	ns
69A10	STOCK7S-47672	2.1; 10.6; 42.5 mg/l	ns
69A11	STOCK1N-83928	2.1; 10.6; 42.5 mg/l	ns
69A12	STOCK7S-46349	2.1; 10.6; 42.5 mg/l	ns
69B01	STOCK7S-46355	2.1; 10.6; 42.5 mg/l	ns
69B02	STOCK1N-82509	2.1; 10.6; 42.5 mg/l	ns
69B03	STOCK1N-82999	2.1; 10.6; 42.5 mg/l	ns
69B05	STOCK1N-82560	2.1; 10.6; 42.5 mg/l	ns
69B06	STOCK1N-83091	2.1; 10.6; 42.5 mg/l	ns
69B07	STOCK1N-83382	2.1; 10.6; 42.5 mg/l	ns
69B08	STOCK1N-83118	2.1; 10.6; 42.5 mg/l	ns
69B09	STOCK1N-82680	2.1; 10.6; 42.5 mg/l	ns
69B10	STOCK1N-82512	2.1; 10.6; 42.5 mg/l	ns
69B11	STOCK1N-83171	2.1; 10.6; 42.5 mg/l	ns
69B12	STOCK1N-83412	2.1; 10.6; 42.5 mg/l	ns
69C01	STOCK1N-83990	2.1; 10.6; 42.5 mg/l	ns
69C02	STOCK1N-84039	2.1; 10.6; 42.5 mg/l	ns
69C03	STOCK1N-83275	2.1; 10.6; 42.5 mg/l	ns
69C04	STOCK1N-83768	2.1; 10.6; 42.5 mg/l	ns
69C05	STOCK1N-86269	2.1; 10.6; 42.5 mg/l	ns
69C06	STOCK1N-85555	2.1; 10.6; 42.5 mg/l	ns
69C07	STOCK1N-84247	2.1; 10.6; 42.5 mg/l	ns
69C08	STOCK1N-84866	2.1; 10.6; 42.5 mg/l	ns
69C09	STOCK1N-85833	2.1; 10.6; 42.5 mg/l	ns
69C10	STOCK1N-85639	2.1; 10.6; 42.5 mg/l	ns
69C11	STOCK1N-85554	2.1; 10.6; 42.5 mg/l	ns
69C12	STOCK1N-85216	2.1; 10.6; 42.5 mg/l	ns
69D01	STOCK1N-84706	2.1; 10.6; 42.5 mg/l	ns
69D02	STOCK1N-85314	2.1; 10.6; 42.5 mg/l	ns
69D03	STOCK1N-84540	2.1; 10.6; 42.5 mg/l	ns
69D04	STOCK1N-85719	2.1; 10.6; 42.5 mg/l	ns
69D05	STOCK1N-84462	2.1; 10.6; 42.5 mg/l	ns
69D06	STOCK1N-84143	2.1; 10.6; 42.5 mg/l	ns
69D07	STOCK1N-85410	2.1; 10.6; 42.5 mg/l	ns
69D08	STOCK1N-84312	2.1; 10.6; 42.5 mg/l	ns
69D09	STOCK1N-86322	2.1; 10.6; 42.5 mg/l	ns
69D10	STOCK1N-86329	2.1; 10.6; 42.5 mg/l	ns
69D11	STOCK1N-85227	2.1; 10.6; 42.5 mg/l	ns
69D12	STOCK1N-85083	2.1; 10.6; 42.5 mg/l	ns
69E01	STOCK1N-85649	2.1; 10.6; 42.5 mg/l	ns
69E02	STOCK1N-86030	2.1; 10.6; 42.5 mg/l	ns
69E03	STOCK7S-49840	2.1; 10.6; 42.5 mg/l	ns
69E04	STOCK1N-84516	2.1; 10.6; 42.5 mg/l	ns
69E05	STOCK1N-86423	2.1; 10.6; 42.5 mg/l	ns
69E06	STOCK1N-85277	2.1; 10.6; 42.5 mg/l	ns
69E07	STOCK1N-85786	2.1; 10.6; 42.5 mg/l	ns
69E08	STOCK7S-48876	2.1; 10.6; 42.5 mg/l	ns
69E09	STOCK1N-87441	2.1; 10.6; 42.5 mg/l	ns
69E10	STOCK1N-86922	2.1; 10.6; 42.5 mg/l	ns
69E11	STOCK1N-87606	2.1; 10.6; 42.5 mg/l	ns
69E12	STOCK1N-87106	2.1; 10.6; 42.5 mg/l	ns
69F01	STOCK1N-87258	2.1; 10.6; 42.5 mg/l	ns
69F02	STOCK1N-86902	2.1; 10.6; 42.5 mg/l	ns
69F03	STOCK1N-86809	2.1; 10.6; 42.5 mg/l	ns
69F04	STOCK1N-86937	2.1; 10.6; 42.5 mg/l	ns
69F05	STOCK1N-87154	2.1; 10.6; 42.5 mg/l	ns
69F06	STOCK1N-86522	2.1; 10.6; 42.5 mg/l	ns
69F07	STOCK1N-86534	2.1; 10.6; 42.5 mg/l	ns
69F08	STOCK7S-52735	2.1; 10.6; 42.5 mg/l	ns
69F09	STOCK1N-86864	2.1; 10.6; 42.5 mg/l	ns
69F10	STOCK1N-86736	2.1; 10.6; 42.5 mg/l	ns
69F11	STOCK1N-87396	2.1; 10.6; 42.5 mg/l	ns
69F12	STOCK1N-87468	2.1; 10.6; 42.5 mg/l	ns
69G01	STOCK1N-86780	2.1; 10.6; 42.5 mg/l	ns
69G02	STOCK1N-87292	2.1; 10.6; 42.5 mg/l	ns
69G03	STOCK1N-87387	2.1; 10.6; 42.5 mg/l	ns
69G04	STOCK1N-87508	2.1; 10.6; 42.5 mg/l	ns
69G05	STOCK1N-86790	2.1; 10.6; 42.5 mg/l	ns
69G06	STOCK1N-87581	2.1; 10.6; 42.5 mg/l	ns
69G07	STOCK1N-87465	2.1; 10.6; 42.5 mg/l	ns
69G08	STOCK1N-87556	2.1; 10.6; 42.5 mg/l	ns
69G09	STOCK1N-90946	2.1; 10.6; 42.5 mg/l	ns
69G10	STOCK7S-53251	2.1; 10.6; 42.5 mg/l	ns
69G11	STOCK1N-88600	2.1; 10.6; 42.5 mg/l	ns
69G12	STOCK1N-90595	2.1; 10.6; 42.5 mg/l	ns
69H01	STOCK1N-88580	2.1; 10.6; 42.5 mg/l	ns
69H02	STOCK1N-87718	2.1; 10.6; 42.5 mg/l	ns
69H03	STOCK1N-87730	2.1; 10.6; 42.5 mg/l	ns
69H04	STOCK7S-53436	2.1; 10.6; 42.5 mg/l	ns
69H05	STOCK1N-88861	2.1; 10.6; 42.5 mg/l	ns
69H06	STOCK1N-87930	2.1; 10.6; 42.5 mg/l	ns
69H07	STOCK1N-88906	2.1; 10.6; 42.5 mg/l	ns
69H08	STOCK1N-89905	2.1; 10.6; 42.5 mg/l	ns
69H09	STOCK1N-90476	2.1; 10.6; 42.5 mg/l	ns
69H10	STOCK1N-91624	2.1; 10.6; 42.5 mg/l	ns
69H11	STOCK1N-90117	0.02; 0.11; 0.42; 2.1; 10.6; 42.5 mg/l	ns
69H12	STOCK1N-88543	0.02; 0.11; 0.42; 2.1; 10.6; 42.5 mg/l	ns
70A02	STOCK1N-90100	0.02; 0.11; 0.42; 2.1; 10.6; 42.5 mg/l	ns
70A03	STOCK1N-89881	0.02; 0.11; 0.42; 2.1; 10.6; 42.5 mg/l	ns
70A04	STOCK1N-88384	0.02; 0.11; 0.42; 2.1; 10.6; 42.5 mg/l	ns
70A05	STOCK1N-90543	0.02; 0.11; 0.42; 2.1; 10.6; 42.5 mg/l	ns
70A06	STOCK1N-91670	0.02; 0.11; 0.42; 2.1; 10.6; 42.5 mg/l	ns
70A07	STOCK1N-87915	0.02; 0.11; 0.42; 2.1; 10.6; 42.5 mg/l	ns
70A08	STOCK1N-91533	0.02; 0.11; 0.42; 2.1; 10.6; 42.5 mg/l	ns
70A09	STOCK1N-90270	0.02; 0.11; 0.42; 2.1; 10.6; 42.5 mg/l	ns
70A10	STOCK1N-89376	0.02; 0.11; 0.42; 2.1; 10.6; 42.5 mg/l	ns
70A11	STOCK1N-88182	0.02; 0.11; 0.42; 2.1; 10.6; 42.5 mg/l	ns
70A12	STOCK1N-90158	0.02; 0.11; 0.42; 2.1; 10.6; 42.5 mg/l	ns
70B01	STOCK1N-90979	0.02; 0.11; 0.42; 2.1; 10.6; 42.5 mg/l	ns
70B02	STOCK7S-55619	0.02; 0.11; 0.42; 2.1; 10.6; 42.5 mg/l	ns
70B03	STOCK1N-89219	0.02; 0.11; 0.42; 2.1; 10.6; 42.5 mg/l	ns
70B04	STOCK7S-53516	0.02; 0.11; 0.42; 2.1; 10.6; 42.5 mg/l	ns
70B05	STOCK1N-89160	0.02; 0.11; 0.42; 2.1; 10.6; 42.5 mg/l	ns
70B07	STOCK1N-87910	0.02; 0.11; 0.42; 2.1; 10.6; 42.5 mg/l	ns
70B08	STOCK1N-89567	0.02; 0.11; 0.42; 2.1; 10.6; 42.5 mg/l	ns
70B09	STOCK1N-92140	0.02; 0.11; 0.42; 2.1; 10.6; 42.5 mg/l	ns
70B10	STOCK7S-56525	0.02; 0.11; 0.42; 2.1; 10.6; 42.5 mg/l	ns
70B11	STOCK1N-92946	0.02; 0.11; 0.42; 2.1; 10.6; 42.5 mg/l	ns
70C01	STOCK1N-92250	0.02; 0.11; 0.42; 2.1; 10.6; 42.5 mg/l	ns
70C02	STOCK1N-92904	0.02; 0.11; 0.42; 2.1; 10.6; 42.5 mg/l	ns
70C03	STOCK1N-92604	0.02; 0.11; 0.42; 2.1; 10.6; 42.5 mg/l	ns
70C04	STOCK1N-92272	0.02; 0.11; 0.42; 2.1; 10.6; 42.5 mg/l	ns
70C05	STOCK1N-92698	0.02; 0.11; 0.42; 2.1; 10.6; 42.5 mg/l	ns
70C06	STOCK1N-94156	0.02; 0.11; 0.42; 2.1; 10.6; 42.5 mg/l	ns
70C07	STOCK1N-94977	0.02; 0.11; 0.42; 2.1; 10.6; 42.5 mg/l	ns
70C08	STOCK1N-93808	0.02; 0.11; 0.42; 2.1; 10.6; 42.5 mg/l	ns
70C09	STOCK1N-95035	0.02; 0.11; 0.42; 2.1; 10.6; 42.5 mg/l	ns
70C10	STOCK1N-93508	0.02; 0.11; 0.42; 2.1; 10.6; 42.5 mg/l	ns
70C11	STOCK1N-93789	0.02; 0.11; 0.42; 2.1; 10.6; 42.5 mg/l	ns
70C12	STOCK7S-61269	0.02; 0.11; 0.42; 2.1; 10.6; 42.5 mg/l	ns
70D01	STOCK1N-95023	0.02; 0.11; 0.42; 2.1; 10.6; 42.5 mg/l	ns
70D02	STOCK1N-93716	0.02; 0.11; 0.42; 2.1; 10.6; 42.5 mg/l	ns
70D03	STOCK1N-94121	0.02; 0.11; 0.42; 2.1; 10.6; 42.5 mg/l	ns
70D04	STOCK7S-57964	0.02; 0.11; 0.42; 2.1; 10.6; 42.5 mg/l	ns
70D05	STOCK7S-61348	0.02; 0.11; 0.42; 2.1; 10.6; 42.5 mg/l	ns
70D06	STOCK1N-94414	0.02; 0.11; 0.42; 2.1; 10.6; 42.5 mg/l	ns
70D07	STOCK1N-95129	0.02; 0.11; 0.42; 2.1; 10.6; 42.5 mg/l	ns
70D08	STOCK1N-93313	0.02; 0.11; 0.42; 2.1; 10.6; 42.5 mg/l	ns
70D09	STOCK7S-63621	0.02; 0.11; 0.42; 2.1; 10.6; 42.5 mg/l	ns
70D10	STOCK1N-94538	0.02; 0.11; 0.42; 2.1; 10.6; 42.5 mg/l	ns
70D11	STOCK1N-93181	0.02; 0.11; 0.42; 2.1; 10.6; 42.5 mg/l	ns
70D12	STOCK1N-95193	0.02; 0.11; 0.42; 2.1; 10.6; 42.5 mg/l	ns
70E01	STOCK1N-93718	0.02; 0.11; 0.42; 2.1; 10.6; 42.5 mg/l	ns
70E02	STOCK7S-59547	0.02; 0.11; 0.42; 2.1; 10.6; 42.5 mg/l	ns
70E03	STOCK1N-93085	0.02; 0.11; 0.42; 2.1; 10.6; 42.5 mg/l	ns
70E04	STOCK1N-94513	0.02; 0.11; 0.42; 2.1; 10.6; 42.5 mg/l	ns
70E05	STOCK1N-94940	0.02; 0.11; 0.42; 2.1; 10.6; 42.5 mg/l	ns
70E06	STOCK1N-94097	0.02; 0.11; 0.42; 2.1; 10.6; 42.5 mg/l	ns
70E07	STOCK1N-94422	0.02; 0.11; 0.42; 2.1; 10.6; 42.5 mg/l	ns
70E08	STOCK1N-94699	0.02; 0.11; 0.42; 2.1; 10.6; 42.5 mg/l	ns
70E09	STOCK1N-94609	0.02; 0.11; 0.42; 2.1; 10.6; 42.5 mg/l	ns
70E10	STOCK1N-95180	0.02; 0.11; 0.42; 2.1; 10.6; 42.5 mg/l	ns
70E11	STOCK1N-95396	0.02; 0.11; 0.42; 2.1; 10.6; 42.5 mg/l	ns
70E12	STOCK1N-95442	0.02; 0.11; 0.42; 2.1; 10.6; 42.5 mg/l	ns
70F01	STOCK1N-94070	0.02; 0.11; 0.42; 2.1; 10.6; 42.5 mg/l	ns
70F02	STOCK1N-94007	0.02; 0.11; 0.42; 2.1; 10.6; 42.5 mg/l	ns
70F03	STOCK1N-94947	0.02; 0.11; 0.42; 2.1; 10.6; 42.5 mg/l	ns
70F04	STOCK1N-95315	0.02; 0.11; 0.42; 2.1; 10.6; 42.5 mg/l	ns
70F05	STOCK1N-93712	0.02; 0.11; 0.42; 2.1; 10.6; 42.5 mg/l	ns
70F06	STOCK1N-93653	0.02; 0.11; 0.42; 2.1; 10.6; 42.5 mg/l	ns
70F07	STOCK1N-95424	0.02; 0.11; 0.42; 2.1; 10.6; 42.5 mg/l	ns
70F08	STOCK1N-94275	0.02; 0.11; 0.42; 2.1; 10.6; 42.5 mg/l	ns
70F09	STOCK1N-95588	0.02; 0.11; 0.42; 2.1; 10.6; 42.5 mg/l	ns
70F10	STOCK1N-95514	0.02; 0.11; 0.42; 2.1; 10.6; 42.5 mg/l	ns
70F11	STOCK1N-95540	0.02; 0.11; 0.42; 2.1; 10.6; 42.5 mg/l	ns
70F12	STOCK1N-95502	0.02; 0.11; 0.42; 2.1; 10.6; 42.5 mg/l	ns
70G01	STOCK1N-95532	0.02; 0.11; 0.42; 2.1; 10.6; 42.5 mg/l	ns
70G02	STOCK1N-96426	0.02; 0.11; 0.42; 2.1; 10.6; 42.5 mg/l	ns
70G03	STOCK1N-97084	0.02; 0.11; 0.42; 2.1; 10.6; 42.5 mg/l	ns
70G04	STOCK1N-96158	0.02; 0.11; 0.42; 2.1; 10.6; 42.5 mg/l	ns
70G05	STOCK1N-97105	0.02; 0.11; 0.42; 2.1; 10.6; 42.5 mg/l	ns
70G06	STOCK1N-95789	0.02; 0.11; 0.42; 2.1; 10.6; 42.5 mg/l	ns
70G07	STOCK1N-96878	0.02; 0.11; 0.42; 2.1; 10.6; 42.5 mg/l	ns
70G08	STOCK1N-97107	0.02; 0.11; 0.42; 2.1; 10.6; 42.5 mg/l	ns
70G09	STOCK1N-96240	0.02; 0.11; 0.42; 2.1; 10.6; 42.5 mg/l	ns
70G10	STOCK1N-97142	0.02; 0.11; 0.42; 2.1; 10.6; 42.5 mg/l	ns
70G11	STOCK1N-96310	0.02; 0.11; 0.42; 2.1; 10.6; 42.5 mg/l	ns
70G12	STOCK1N-96175	0.02; 0.11; 0.42; 2.1; 10.6; 42.5 mg/l	ns
70H01	STOCK1N-97166	0.02; 0.11; 0.42; 2.1; 10.6; 42.5 mg/l	ns
70H02	STOCK1N-95925	0.02; 0.11; 0.42; 2.1; 10.6; 42.5 mg/l	ns
70H03	STOCK1N-95827	0.02; 0.11; 0.42; 2.1; 10.6; 42.5 mg/l	ns
70H04	STOCK1N-96342	0.02; 0.11; 0.42; 2.1; 10.6; 42.5 mg/l	ns
70H05	STOCK1N-96912	0.02; 0.11; 0.42; 2.1; 10.6; 42.5 mg/l	ns
70H06	STOCK1N-96329	0.02; 0.11; 0.42; 2.1; 10.6; 42.5 mg/l	ns
70H07	STOCK1N-96243	0.02; 0.11; 0.42; 2.1; 10.6; 42.5 mg/l	ns
70H08	STOCK7S-67385	0.02; 0.11; 0.42; 2.1; 10.6; 42.5 mg/l	ns
70H09	STOCK1N-96231	0.02; 0.11; 0.42; 2.1; 10.6; 42.5 mg/l	ns
70H10	STOCK1N-96900	0.02; 0.11; 0.42; 2.1; 10.6; 42.5 mg/l	ns
70H11	STOCK1N-95829	0.02; 0.11; 0.42; 2.1; 10.6; 42.5 mg/l	ns
71A01	STOCK1N-56890	0.02; 0.11; 0.42; 2.1; 10.6; 42.5 mg/l	ns
71A02	STOCK1N-56682	0.02; 0.11; 0.42; 2.1; 10.6; 42.5 mg/l	ns
71A03	STOCK2S-50595	0.02; 0.11; 0.42; 2.1; 10.6; 42.5 mg/l	ns
71A04	STOCK1S-28468	0.02; 0.11; 0.42; 2.1; 10.6; 42.5 mg/l	ns
71A05	STOCK1S-23484	0.02; 0.11; 0.42; 2.1; 10.6; 42.5 mg/l	ns
71A06	STOCK2S-10484	0.02; 0.11; 0.42; 2.1; 10.6; 42.5 mg/l	ns
71A07	STOCK2S-04401	0.02; 0.11; 0.42; 2.1; 10.6; 42.5 mg/l	ns
71A08	STOCK1S-27877	0.02; 0.11; 0.42; 2.1; 10.6; 42.5 mg/l	ns
71A09	STOCK1N-90775	0.02; 0.11; 0.42; 2.1; 10.6; 42.5 mg/l	ns
71A10	STOCK2S-52787	0.02; 0.11; 0.42; 2.1; 10.6; 42.5 mg/l	ns
71A11	STOCK2S-44109	0.02; 0.11; 0.42; 2.1; 10.6; 42.5 mg/l	ns
71A12	STOCK1S-74738	0.02; 0.11; 0.42; 2.1; 10.6; 42.5 mg/l	ns
71B01	STOCK2S-35470	0.02; 0.11; 0.42; 2.1; 10.6; 42.5 mg/l	ns
71B02	STOCK1S-78534	0.02; 0.11; 0.42; 2.1; 10.6; 42.5 mg/l	ns
71B03	STOCK2S-10627	0.02; 0.11; 0.42; 2.1; 10.6; 42.5 mg/l	ns
71B04	STOCK2S-09662	0.02; 0.11; 0.42; 2.1; 10.6; 42.5 mg/l	ns
71B05	STOCK2S-12077	0.02; 0.11; 0.42; 2.1; 10.6; 42.5 mg/l	ns
71B06	STOCK1S-51319	0.02; 0.11; 0.42; 2.1; 10.6; 42.5 mg/l	ns
71B07	STOCK1S-71099	0.02; 0.11; 0.42; 2.1; 10.6; 42.5 mg/l	ns
71B08	STOCK1S-75953	0.02; 0.11; 0.42; 2.1; 10.6; 42.5 mg/l	ns
71B09	STOCK1S-65773	0.02; 0.11; 0.42; 2.1; 10.6; 42.5 mg/l	ns
71B11	STOCK2S-60097	0.02; 0.11; 0.42; 2.1; 10.6; 42.5 mg/l	ns
71B12	STOCK2S-13291	0.02; 0.11; 0.42; 2.1; 10.6; 42.5 mg/l	ns
71C01	STOCK2S-50388	0.02; 0.11; 0.42; 2.1; 10.6; 42.5 mg/l	ns
71C02	STOCK2S-63153	0.02; 0.11; 0.42; 2.1; 10.6; 42.5 mg/l	ns
71C03	STOCK5S-40463	0.02; 0.11; 0.42; 2.1; 10.6; 42.5 mg/l	ns
71C04	STOCK1S-75538	0.02; 0.11; 0.42; 2.1; 10.6; 42.5 mg/l	ns
71C05	STOCK1S-94720	0.02; 0.11; 0.42; 2.1; 10.6; 42.5 mg/l	ns
71C06	STOCK2S-45438	0.02; 0.11; 0.42; 2.1; 10.6; 42.5 mg/l	ns
71C07	STOCK1S-74510	0.02; 0.11; 0.42; 2.1; 10.6; 42.5 mg/l	ns
71C08	STOCK2S-00643	0.02; 0.11; 0.42; 2.1; 10.6; 42.5 mg/l	ns
71C09	STOCK2S-13919	0.02; 0.11; 0.42; 2.1; 10.6; 42.5 mg/l	ns
71C10	STOCK2S-09850	0.02; 0.11; 0.42; 2.1; 10.6; 42.5 mg/l	ns
71C11	STOCK2S-46974	0.02; 0.11; 0.42; 2.1; 10.6; 42.5 mg/l	ns
71C12	STOCK2S-49896	0.02; 0.11; 0.42; 2.1; 10.6; 42.5 mg/l	ns
71D01	STOCK2S-62284	0.02; 0.11; 0.42; 2.1; 10.6; 42.5 mg/l	ns
71D02	STOCK1N-33084	0.02; 0.11; 0.42; 2.1; 10.6; 42.5 mg/l	ns
71D03	STOCK1S-79479	0.02; 0.11; 0.42; 2.1; 10.6; 42.5 mg/l	ns
71D04	STOCK2S-80231	0.02; 0.11; 0.42; 2.1; 10.6; 42.5 mg/l	ns
71D05	STOCK1N-34992	0.02; 0.11; 0.42; 2.1; 10.6; 42.5 mg/l	ns
71D06	STOCK1N-44552	0.02; 0.11; 0.42; 2.1; 10.6; 42.5 mg/l	ns
71D07	STOCK1S-08971	0.02; 0.11; 0.42; 2.1; 10.6; 42.5 mg/l	ns
71D08	STOCK1S-55036	0.02; 0.11; 0.42; 2.1; 10.6; 42.5 mg/l	ns
71D09	STOCK1S-71315	0.02; 0.11; 0.42; 2.1; 10.6; 42.5 mg/l	ns
71D10	STOCK2S-06368	0.02; 0.11; 0.42; 2.1; 10.6; 42.5 mg/l	ns
71D11	STOCK2S-41996	0.02; 0.11; 0.42; 2.1; 10.6; 42.5 mg/l	ns
71D12	STOCK1S-43258	0.02; 0.11; 0.42; 2.1; 10.6; 42.5 mg/l	ns
71E01	STOCK1S-66330	0.02; 0.11; 0.42; 2.1; 10.6; 42.5 mg/l	ns
71E02	STOCK2S-22437	0.02; 0.11; 0.42; 2.1; 10.6; 42.5 mg/l	ns
71E03	STOCK1S-52585	0.02; 0.11; 0.42; 2.1; 10.6; 42.5 mg/l	ns
71E04	STOCK2S-19947	0.02; 0.11; 0.42; 2.1; 10.6; 42.5 mg/l	ns
71E05	STOCK7S-65825	0.02; 0.11; 0.42; 2.1; 10.6; 42.5 mg/l	ns
71E06	STOCK1S-23058	0.02; 0.11; 0.42; 2.1; 10.6; 42.5 mg/l	ns
71E07	STOCK1S-51602	0.02; 0.11; 0.42; 2.1; 10.6; 42.5 mg/l	ns
71E08	STOCK1N-41490	0.02; 0.11; 0.42; 2.1; 10.6; 42.5 mg/l	ns
71E09	STOCK1S-92305	0.02; 0.11; 0.42; 2.1; 10.6; 42.5 mg/l	ns
71E10	STOCK1N-57586	0.02; 0.11; 0.42; 2.1; 10.6; 42.5 mg/l	ns
71E11	STOCK1S-66902	0.02; 0.11; 0.42; 2.1; 10.6; 42.5 mg/l	ns
71E12	STOCK1S-22019	0.02; 0.11; 0.42; 2.1; 10.6; 42.5 mg/l	ns
71F01	STOCK1S-79189	0.02; 0.11; 0.42; 2.1; 10.6; 42.5 mg/l	ns
71F02	STOCK1N-91708	0.02; 0.11; 0.42; 2.1; 10.6; 42.5 mg/l	ns
71F03	STOCK5S-49320	0.02; 0.11; 0.42; 2.1; 10.6; 42.5 mg/l	ns
71F04	STOCK1N-32475	0.02; 0.11; 0.42; 2.1; 10.6; 42.5 mg/l	ns
71F05	STOCK3S-03397	0.02; 0.11; 0.42; 2.1; 10.6; 42.5 mg/l	ns
71F06	STOCK2S-89290	0.02; 0.11; 0.42; 2.1; 10.6; 42.5 mg/l	ns
71F07	STOCK3S-16535	0.02; 0.11; 0.42; 2.1; 10.6; 42.5 mg/l	ns
71F08	STOCK3S-15359	0.02; 0.11; 0.42; 2.1; 10.6; 42.5 mg/l	ns
71F09	STOCK2S-83958	0.02; 0.11; 0.42; 2.1; 10.6; 42.5 mg/l	ns
71F10	STOCK2S-92579	0.02; 0.11; 0.42; 2.1; 10.6; 42.5 mg/l	ns
71F11	STOCK3S-22862	0.02; 0.11; 0.42; 2.1; 10.6; 42.5 mg/l	ns
71F12	STOCK3S-25166	0.02; 0.11; 0.42; 2.1; 10.6; 42.5 mg/l	ns
71G01	STOCK3S-10824	0.02; 0.11; 0.42; 2.1; 10.6; 42.5 mg/l	ns
[truncated: 495 more rows]
